# Supplementary material for: Revisiting the functional annotation of TriTryp using sequence similarity tools
Source: Heliyon. 2024 Oct 11;10(20):e39243. doi: 10.1016/j.heliyon.2024.e39243 (PMC11620254; doi:10.1016/j.heliyon.2024.e39243)
Supplement: Multimedia component 1 [file mmc1.xlsx]

## Sheet: Trypanosoma
Trypanosoma brucei EATRO1125
Trypanosoma brucei Lister strain 427
Trypanosoma brucei Lister strain 427 2018
Trypanosoma brucei brucei TREU927
Trypanosoma brucei gambiense DAL972
Trypanosoma congolense IL3000
Trypanosoma congolense IL3000 2019
Trypanosoma cruzi Berenice
Trypanosoma cruzi Brazil A4
Trypanosoma cruzi CL Brener Esmeraldo-like
Trypanosoma cruzi CL Brener Non-Esmeraldo-like
Trypanosoma cruzi Dm28c 2014
Trypanosoma cruzi Dm28c 2017
Trypanosoma cruzi Dm28c 2018
Trypanosoma cruzi Sylvio X10/1-2012
Trypanosoma cruzi TCC
Trypanosoma cruzi Y C6
Trypanosoma cruzi marinkellei strain B7
Trypanosoma cruzi strain CL
Trypanosoma cruzi strain CL Brener
Trypanosoma cruzi strain G
Trypanosoma equiperdum OVI
Trypanosoma evansi strain STIB 805
Trypanosoma grayi ANR4
Trypanosoma melophagium St. Kilda
Trypanosoma rangeli SC58
Trypanosoma theileri isolate Edinburgh
Trypanosoma vivax Y486

## Sheet: Leishmania
Leishmania aethiopica L147
Leishmania amazonensis MHOM/BR/71973/M2269
Leishmania amazonensis strain PH8
Leishmania arabica strain LEM1108
Leishmania braziliensis MHOM/BR/75/M2903
Leishmania braziliensis MHOM/BR/75/M2904
Leishmania braziliensis MHOM/BR/75/M2904 2019
Leishmania donovani BPK282A1
Leishmania donovani CL-SL
Leishmania donovani HU3
Leishmania donovani strain LV9
Leishmania enriettii MCAV/BR/2001/CUR178
Leishmania enriettii strain LEM3045
Leishmania gerbilli strain LEM452
Leishmania infantum JPCM5
Leishmania major Friedlin 2021
Leishmania major strain Friedlin
Leishmania major strain LV39c5
Leishmania major strain SD 75.1
Leishmania martiniquensis LEM2494
Leishmania martiniquensis MHOM/TH/2012/LSCM1
Leishmania mexicana MHOM/GT/2001/U1103
Leishmania orientalis MHOM/TH/2014/LSCM4
Leishmania panamensis MHOM/COL/81/L13
Leishmania panamensis strain MHOM/PA/94/PSC-1
Leishmania sp. Ghana MHOM/GH/2012/GH5
Leishmania sp. Namibia MPRO/NA/1975/252/LV425
Leishmania tarentolae Parrot Tar II 2019
Leishmania tarentolae Parrot-TarII
Leishmania tropica L590
Leishmania turanica strain LEM423

## Sheet: Other species
Bodo saltans strain Lake Konstanz
Angomonas deanei strain Cavalho ATCC PRA-265
Blastocrithidia nonstop P57
Blechomonas ayalai B08-376
Crithidia fasciculata strain Cf-Cl
Endotrypanum monterogeii strain LV88
Leptomonas pyrrhocoris
Leptomonas seymouri
Paratrypanosoma confusum CUL13
Porcisia hertigi MCOE/PA/1965/C119
