# Supplementary material for: Revisiting the functional annotation of TriTryp using sequence similarity tools
Source: Heliyon. 2024 Oct 11;10(20):e39243. doi: 10.1016/j.heliyon.2024.e39243 (PMC11620254; doi:10.1016/j.heliyon.2024.e39243)
Supplement: Multimedia component 2 [file mmc2.xlsx]

## Sheet: Table1
gene_id	conf	Notes
Tb11.v5.0371	0.859789	Paralog of Tb927.1.1330 (Mitochondrial Editosome-like Complex TUTase) Sequence identity > 99%
Tb11.v5.0667	0.859768	Paralog of Tb927.11.15650 (terminal uridylyltransferase 4) Sequence identity > 97%
Tb927.1.1330	0.859789	Already annotated with "GO:0050265, RNA uridylyltransferase activity"
Tb927.10.12620	0.859784	Already annotated with "GO:0050265, RNA uridylyltransferase activity"
Tb927.10.160	0.859769	It is KPAP2, with known terminaly uridyl transferase activitiy (PMID: 32191849)
Tb927.10.7310	0.859786	It is terminal uridylyltransferase 3, putative
Tb927.11.7960	0.85979	Already annotated with "GO:0050265, RNA uridylyltransferase activity"
Tb927.3.3160	0.859772	Already annotated with "GO:0050265, RNA uridylyltransferase activity"
Tb927.5.2780	0.859792	Already annotated with "GO:0050265, RNA uridylyltransferase activity"
Tb927.5.2790	0.859749	Already annotated with "GO:0050265, RNA uridylyltransferase activity"
Tb927.6.3420	0.859775	Already annotated with "GO:0050265, RNA uridylyltransferase activity"
Tb927.7.1440	0.859779	Already annotated with "GO:0050265, RNA uridylyltransferase activity"
Tb927.7.1550	0.859794	It is kinetoplast RNA-editing TUTase2 (KRET2)
Tb927.7.3780	0.859791	Already annotated with "GO:0050265, RNA uridylyltransferase activity"
Tb927.7.3950	0.859792	Already annotated with "GO:0050265, RNA uridylyltransferase activity"
Tb927.8.1090	0.859785	Already annotated with "GO:0050265, RNA uridylyltransferase activity"
Tb927.9.3880	0.859763	Already annotated with "GO:0050265, RNA uridylyltransferase activity"
Tb927.9.7690	0.85979	Already annotated with "GO:0050265, RNA uridylyltransferase activity"
