# Supplementary material for: Revisiting the functional annotation of TriTryp using sequence similarity tools
Source: Heliyon. 2024 Oct 11;10(20):e39243. doi: 10.1016/j.heliyon.2024.e39243 (PMC11620254; doi:10.1016/j.heliyon.2024.e39243)
Supplement: Multimedia component 3 [file mmc3.xlsx]

## Sheet: Annotatable_VSGs
Gene ID	Product Description
Tb11.0590	chrXI additional, unordered contigs, variant surface glycoprotein (VSG), putative
Tb11.v5.0518	variant surface glycoprotein (VSG), putative
Tb11.v5.0948	variant surface glycoprotein (VSG, atypical), putative
Tb927.10.16440	variant surface glycoprotein, fragment
Tb927.11.18270	variant surface glycoprotein (VSG), putative
Tb09.v4.0114	chrIX additional, unordered contigs, variant surface glycoprotein (VSG, atypical), putative
Tb10.v4.0145	variant surface glycoprotein (VSG, atypical), putative, chrX additional, unordered contig
Tb11.v5.0747	variant surface glycoprotein (VSG), putative
Tb927.11.18520	variant surface glycoprotein (VSG, atypical), putative
Tb10.v4.0200	chrX additional, unordered contig, variant surface glycoprotein (VSG), putative
Tb11.v5.0144	variant surface protein (VSG), putative
Tb11.v5.0755	variant surface glycoprotein (VSG), putative
Tb927.11.19010	variant surface glycoprotein (VSG), putative
Tb10.v4.0263	variant surface glycoprotein (VSG), putative, chrX additional, unordered contig
Tb11.0230	variant surface glycoprotein (VSG), putative, chrXI additional, unordered contigs
Tb11.v5.0662	variant surface glycoprotein (VSG), putative
Tb927.11.17120	variant surface glycoprotein (VSG), putative
Tb08.27P2.460	BAC from homologous region on chr8, variant surface glycoprotein (VSG), putative
Tb09.v4.0102	chrIX additional, unordered contigs, variant surface glycoprotein (VSG, atypical), putative
Tb09.v4.0185	chrIX additional, unordered contigs, variant surface glycoprotein (VSG), putative
Tb11.v5.0296	variant surface protein, atypical (VSG), putative
Tb11.v5.0953	variant surface glycoprotein (VSG, atypical), putative
Tb10.v4.0065	chrX additional, unordered contig, variant surface glycoprotein (VSG), putative
Tb10.v4.0142	chrX additional, unordered contig, variant surface glycoprotein (VSG), putative
Tb927.11.18530	variant surface glycoprotein (VSG, atypical), putative
Tb927.3.2540	variant surface glycoprotein (VSG)-related, putative
Tb11.0910	chrXI additional, unordered contigs, variant surface glycoprotein (VSG), putative
Tb11.v5.0400	Variant Surface Glycoprotein, putative
Tb11.v5.0955	variant surface glycoprotein (VSG, atypical), putative
Tb11.v5.0985	variant surface glycoprotein (VSG)-related, putative
Tb927.4.3290	Trypanosomal VSG domain containing protein, putative
Tb927.9.860	variant surface glycoprotein (VSG), putative
Tb09.v4.0023	chrIX additional, unordered contigs, variant surface glycoprotein (VSG), putative
Tb11.v5.0145	variant surface protein (VSG), putative
Tb11.v5.0461	Variant Surface Glycoprotein, putative
Tb11.v5.0911	variant surface glycoprotein (VSG, atypical), putative
Tb11.v5.1023	variant surface glycoprotein (VSG), putative
Tb927.11.20300	variant surface glycoprotein (VSG), putative
Tb11.v5.0313	variant surface protein, atypical (VSG), putative
Tb11.v5.0759	variant surface glycoprotein (VSG), putative
Tb09.v4.0191	chrIX additional, unordered contigs, variant surface glycoprotein (VSG), putative
Tb11.v5.0128	variant surface protein (VSG), putative
Tb11.v5.0857	variant surface glycoprotein (VSG), putative
Tb11.v5.0927	variant surface glycoprotein (VSG, atypical), putative
Tb11.v5.1018	variant surface glycoprotein (VSG), putative
Tb927.11.20470	variant surface glycoprotein (VSG), putative
Tb05.5K5.320	BAC from homologous region on chr5, variant surface glycoprotein (VSG), putative
Tb08.27P2.670	BAC from homologous region on chr8, variant surface glycoprotein (VSG, atypical), putative
Tb09.v4.0030	chrIX additional, unordered contigs, variant surface glycoprotein (VSG), putative
Tb927.10.16230	Variant Surface Glycoprotein, putative
Tb927.11.19400	variant surface glycoprotein (VSG), putative
Tb11.0680	chrXI additional, unordered contigs, variant surface glycoprotein (VSG), putative
Tb11.v5.0316	variant surface protein, atypical (VSG), putative
Tb11.v5.0683	variant surface glycoprotein (VSG), putative
Tb11.v5.0785	variant surface glycoprotein (VSG), putative
Tb11.v5.0915	variant surface glycoprotein (VSG, atypical), putative
Tb927.11.19130	variant surface glycoprotein (VSG), putative
Tb11.v5.0125	variant surface protein (VSG), putative
Tb11.v5.0976	variant surface glycoprotein (VSG), putative
Tb11.v5.1037	variant surface glycoprotein (VSG), putative
Tb11.v5.0460	Variant Surface Glycoprotein, putative
Tb11.v5.0829	variant surface glycoprotein (VSG, atypical), putative
Tb927.11.18490	Variant Surface Glycoprotein, putative
Tb927.11.19410	variant surface glycoprotein (VSG), putative
Tb927.11.4080	variant surface glycoprotein (VSG)-related, putative
Tb10.v4.0139	chrX additional, unordered contig, variant surface glycoprotein (VSG), putative
Tb927.11.18900	variant surface protein (VSG), putative
Tb927.11.20390	variant surface glycoprotein (VSG), putative
Tb10.v4.0054	variant surface glycoprotein (VSG), putative, chrX additional, unordered contig
Tb11.v5.0930	variant surface glycoprotein (VSG), putative
Tb927.9.16250	variant surface glycoprotein (VSG, atypical), putative
Tb11.v5.0131	variant surface protein (VSG), putative
Tb927.10.16560	variant surface glycoprotein (VSG), putative
Tb927.11.12710	variant surface glycoprotein (VSG)-related, putative
Tb927.3.1520	variant surface glycoprotein (VSG)-related, putative
Tb10.v4.0056	chrX additional, unordered contig, variant surface glycoprotein (VSG), putative
Tb927.3.1470	variant surface glycoprotein (VSG)-related, putative
Tb09.v4.0166	chrIX additional, unordered contigs, variant surface glycoprotein (VSG, atypical), putative
Tb11.0610	variant surface glycoprotein (VSG), putative, chrXI additional, unordered contigs
Tb11.v5.0139	variant surface protein (VSG), putative
Tb927.11.18740	variant surface protein (VSG), putative
Tb927.9.7290	variant surface glycoprotein (VSG)-related, putative
Tb10.v4.0152	variant surface glycoprotein (VSG, atypical), putative, chrX additional, unordered contig
Tb11.v5.0127	variant surface protein (VSG), putative
Tb11.v5.0803	variant surface glycoprotein (VSG, atypical), putative
Tb11.v5.0913	variant surface glycoprotein (VSG, atypical), putative
Tb11.v5.1021	variant surface glycoprotein (VSG), putative
Tb11.v5.1033	variant surface glycoprotein (VSG), putative
Tb927.11.17110	variant surface glycoprotein (VSG), putative
Tb927.6.1390	Trypanosomal VSG domain containing protein, putative
Tb11.v5.0908	variant surface glycoprotein (VSG, atypical), putative
Tb927.11.18580	variant surface glycoprotein (VSG), putative
Tb10.v4.0107	variant surface glycoprotein (VSG, atypical), putative, chrX additional, unordered contig
Tb11.v5.0699	Trypanosomal VSG domain containing protein, putative
Tb11.v5.0722	variant surface glycoprotein (VSG)-related, putative
Tb11.v5.0804	variant surface glycoprotein (VSG, atypical), putative
Tb11.v5.0921	variant surface glycoprotein (VSG, atypical), putative
Tb927.10.10	variant surface glycoprotein VSG 10.1
Tb927.10.16370	Variant Surface Glycoprotein, putative
Tb11.v5.1010	variant surface glycoprotein (VSG), putative
Tb11.v5.0981	variant surface glycoprotein (VSG), putative
Tb11.v5.0113	variant surface protein (VSG), putative
Tb11.v5.0118	variant surface protein (VSG), putative
Tb11.v5.0129	variant surface protein (VSG), putative
Tb11.v5.0213	variant surface protein (VSG), putative
Tb11.v5.0595	variant surface glycoprotein (VSG), putative
Tb11.v5.0645	variant surface glycoprotein (VSG), putative
Tb11.v5.0872	variant surface glycoprotein (VSG), putative
Tb11.v5.0951	variant surface glycoprotein (VSG, atypical), putative
Tb927.11.20570	variant surface glycoprotein (VSG), putative
Tb927.3.5680	variant surface glycoprotein (VSG)-related, putative
Tb10.v4.0178	variant surface glycoprotein (VSG, atypical), putative, chrX additional, unordered contig
Tb10.v4.0189	chrX additional, unordered contig, variant surface glycoprotein (VSG, atypical), putative
Tb11.v5.0376	Trypanosomal VSG domain containing protein, putative
Tb11.v5.0889	variant surface glycoprotein (VSG), putative
Tb11.v5.1024	variant surface glycoprotein (VSG, atypical), putative
Tb927.11.20350	variant surface glycoprotein (VSG, atypical), putative
Tb927.5.110	variant surface glycoprotein (VSG)-related, putative
Tb927.5.5430	Variant Surface Glycoprotein, putative
Tb927.6.1310	Trypanosomal VSG domain containing protein, putative
Tb927.6.1350	Trypanosomal VSG domain containing protein, putative
Tb11.v5.0919	variant surface glycoprotein (VSG, atypical), putative
Tb11.v5.1032	variant surface glycoprotein (VSG), putative
Tb09.v4.0053	Trypanosomal VSG domain containing protein, putative
Tb09.v4.0077	variant surface glycoprotein (VSG), putative, chrIX additional, unordered contigs
Tb11.v5.0476	Variant Surface Glycoprotein, putative
Tb11.v5.0682	variant surface glycoprotein (VSG), putative
Tb11.v5.0934	variant surface glycoprotein (VSG), putative
Tb11.v5.1047	variant surface glycoprotein (VSG, atypical), putative
Tb927.9.7430	variant surface glycoprotein (VSG)-related, putative
Tb09.v4.0192	variant surface glycoprotein (VSG), putative, chrIX additional, unordered contigs
Tb09.v4.0088	variant surface glycoprotein (VSG), chrIX additional, unordered contigs
Tb11.0750	variant surface glycoprotein (VSG), putative, chrXI additional, unordered contigs
Tb927.5.5650	Variant Surface Glycoprotein, putative
Tb05.5K5.260	variant surface glycoprotein (VSG), putative
Tb11.v5.0138	variant surface protein (VSG), putative
Tb11.v5.0447	Variant Surface Glycoprotein, putative
Tb11.v5.0917	variant surface glycoprotein (VSG, atypical), putative
Tb11.v5.0977	variant surface glycoprotein (VSG), putative
Tb927.1.5060	variant surface glycoprotein (VSG)-related, putative
Tb927.11.17900	Trypanosomal VSG domain containing protein, putative
Tb927.3.120	variant surface glycoprotein (VSG), putative
Tb927.6.1330	Trypanosomal VSG domain containing protein, putative
Tb10.v4.0089	chrX additional, unordered contig, variant surface glycoprotein (VSG), putative
Tb11.v5.0417	variant surface glycoprotein (atypical), putative
Tb09.v4.0026	chrIX additional, unordered contigs, variant surface glycoprotein (VSG), putative
Tb09.v4.0050	chrIX additional, unordered contigs, variant surface glycoprotein (VSG), putative
Tb11.v5.0380	variant surface glycoprotein (VSG, atypical), putative
Tb927.11.20720	variant surface glycoprotein (VSG), putative
Tb927.5.5210	variant surface glycoprotein (VSG, atypical), putative
Tb927.5.5660	Variant Surface Glycoprotein, putative
Tb10.v4.0095	chrX additional, unordered contig, variant surface glycoprotein (VSG), putative
Tb11.v5.0909	variant surface glycoprotein (VSG, atypical), putative
Tb11.v5.0928	variant surface glycoprotein (VSG), putative
Tb927.11.13380	VSG Exclusion Protein 2
Tb08.27P2.240	BAC from homologous region on chr8, variant surface glycoprotein (VSG), putative
Tb09.v4.0031	variant surface glycoprotein (VSG), putative, chrIX additional, unordered contigs
Tb11.v5.0136	variant surface protein (VSG), putative
Tb927.11.17760	variant surface glycoprotein (VSG, atypical), putative
Tb927.11.20060	variant surface glycoprotein (VSG), putative
Tb09.v4.0113	variant surface glycoprotein (VSG, atypical), putative, chrIX additional, unordered contigs
Tb11.0710	variant surface glycoprotein (VSG), putative, chrXI additional, unordered contigs
Tb927.11.18430	variant surface glycoprotein (VSG), putative
Tb927.11.18790	variant surface protein (VSG), putative
Tb05.5K5.430	BAC from homologous region on chr5, variant surface glycoprotein (VSG), putative
Tb10.v4.0070	chrX additional, unordered contig, variant surface glycoprotein (VSG), putative
Tb10.v4.0122	chrX additional, unordered contig, variant surface glycoprotein (VSG, atypical), putative
Tb10.v4.0135	variant surface glycoprotein (VSG), putative, chrX additional, unordered contig
Tb927.11.19180	variant surface glycoprotein (VSG, atypical), putative
Tb927.5.130	variant surface glycoprotein (VSG)-related, putative
Tb08.27P2.290	BAC from homologous region on chr8, variant surface glycoprotein (VSG, atypical), putative
Tb09.v4.0011	variant surface glycoprotein (VSG), putative, chrIX additional, unordered contigs
Tb09.v4.0073	chrIX additional, unordered contigs, variant surface glycoprotein (VSG), putative
Tb11.v5.0942	variant surface glycoprotein (VSG), putative
Tb11.v5.0973	variant surface glycoprotein (VSG), putative
Tb11.0670	variant surface glycoprotein (VSG), putative, chrXI additional, unordered contigs
Tb11.v5.0121	variant surface protein (VSG), putative
Tb11.v5.0709	variant surface glycoprotein (VSG), putative
Tb11.v5.0926	variant surface glycoprotein (VSG, atypical), putative
Tb927.10.16420	variant surface glycoprotein, fragment
Tb11.v5.0462	Variant Surface Glycoprotein, putative
Tb11.v5.0708	variant surface glycoprotein (VSG), putative
Tb927.11.18850	variant surface protein (VSG), putative
Tb927.9.7380	variant surface glycoprotein (VSG)-related, putative
Tb09.v4.0012	variant surface glycoprotein (VSG), putative, chrIX additional, unordered contigs
Tb11.v5.1028	variant surface glycoprotein (VSG), putative
Tb927.5.5390	Variant Surface Glycoprotein, putative
Tb927.5.5640	Variant Surface Glycoprotein, putative
Tb927.11.18330	variant surface glycoprotein (VSG), putative
Tb927.11.20660	variant surface glycoprotein (VSG), putative
Tb11.v5.0704	variant surface glycoprotein (VSG), putative
Tb11.v5.1025	variant surface glycoprotein (VSG), putative
Tb11.v5.1029	variant surface glycoprotein (VSG), putative
Tb927.11.18290	variant surface glycoprotein (VSG), putative
Tb927.11.18720	variant surface protein (VSG), putative
Tb927.9.890	variant surface glycoprotein (VSG), putative
Tb11.v5.0386	variant surface glycoprotein (VSG, atypical), putative
Tb11.v5.0673	variant surface glycoprotein (VSG), putative
Tb11.v5.0120	variant surface protein (VSG), putative
Tb11.v5.0137	variant surface protein, atypical (VSG), putative
Tb11.v5.0945	variant surface glycoprotein (VSG, atypical), putative
Tb11.v5.0958	variant surface glycoprotein (VSG, atypical), putative
Tb927.10.16400	variant surface glycoprotein
Tb927.11.20490	variant surface glycoprotein (VSG), putative
Tb10.v4.0058	chrX additional, unordered contig, variant surface glycoprotein (VSG), putative
Tb11.0170	chrXI additional, unordered contigs, variant surface glycoprotein (VSG), putative
Tb11.0980	variant surface glycoprotein (VSG), putative, chrXI additional, unordered contigs
Tb11.1040	chrXI additional, unordered contigs, variant surface glycoprotein (VSG), putative
Tb11.v5.0769	variant surface glycoprotein (VSG), putative
Tb11.v5.0933	variant surface glycoprotein (VSG), putative
Tb11.v5.0115	variant surface protein (VSG), putative
Tb11.v5.0847	variant surface glycoprotein (VSG), putative
Tb11.v5.0912	variant surface glycoprotein (VSG, atypical), putative
Tb11.v5.0898	variant surface glycoprotein (VSG), putative
Tb11.v5.0946	variant surface glycoprotein (VSG), putative
Tb11.v5.0979	variant surface glycoprotein (VSG, atypical), putative
Tb08.27P2.140	variant surface glycoprotein (VSG, atypical), putative, BAC from homologous region on chr8
Tb11.v5.0950	variant surface glycoprotein (VSG, atypical), putative
Tb11.v5.1009	variant surface glycoprotein (VSG), putative
Tb927.11.20430	variant surface glycoprotein (VSG), putative
Tb927.3.2500	Trypanosomal VSG domain containing protein, putative
Tb927.6.1370	Trypanosomal VSG domain containing protein, putative
Tb11.1720	variant surface glycoprotein (VSG), putative
Tb11.v5.0873	variant surface glycoprotein (VSG), putative
Tb927.11.4100	variant surface glycoprotein (VSG), putative
Tb10.v4.0117	chrX additional, unordered contig, variant surface glycoprotein (VSG), putative
Tb11.v5.0891	variant surface glycoprotein (VSG)-related, putative
Tb11.v5.0925	variant surface glycoprotein (VSG, atypical), putative
Tb11.v5.0938	variant surface glycoprotein (VSG, atypical), putative
Tb11.v5.0939	variant surface glycoprotein (VSG), putative
Tb11.v5.0974	variant surface glycoprotein (VSG), putative
Tb927.11.18390	Variant Surface Glycoprotein, putative
Tb927.11.20400	variant surface glycoprotein (VSG), putative
Tb10.v4.0100	chrX additional, unordered contig, variant surface glycoprotein (VSG), putative
Tb10.v4.0257	variant surface glycoprotein (VSG), putative, chrX additional, unordered contig
Tb11.v5.0610	variant surface glycoprotein (VSG, atypical), putative
Tb11.v5.0978	variant surface glycoprotein (VSG), putative
Tb927.5.660	Trypanosomal VSG domain containing protein, putative
Tb927.7.180	Trypanosomal VSG domain containing protein, putative
Tb927.11.18470	Variant Surface Glycoprotein, putative
Tb927.11.19380	variant surface glycoprotein (VSG), putative
Tb11.v5.0571	variant surface glycoprotein (VSG, atypical), putative
Tb11.v5.0956	variant surface glycoprotein (VSG, atypical), putative
Tb927.5.291b	variant surface glycoprotein (VSG)-related, putative
Tb927.5.5610	Variant Surface Glycoprotein, putative
Tb10.v4.0132	variant surface glycoprotein (VSG), putative, chrX additional, unordered contig
Tb11.1490	variant surface glycoprotein (VSG), putative, chrXI additional, unordered contigs
Tb927.10.16270	variant surface glycoprotein, fragment
Tb927.9.7390	variant surface glycoprotein (VSG)-related, putative
Tb11.v5.0949	variant surface glycoprotein (VSG), putative
Tb927.11.18260	variant surface glycoprotein (VSG), putative
