# Supplementary material for: Revisiting the functional annotation of TriTryp using sequence similarity tools
Source: Heliyon. 2024 Oct 11;10(20):e39243. doi: 10.1016/j.heliyon.2024.e39243 (PMC11620254; doi:10.1016/j.heliyon.2024.e39243)
Supplement: Multimedia component 4 [file mmc4.xlsx]

## Sheet: Paralogy
Organism	Namespace	Number of annotated genes	Number of annotated GO terms
T. brucei	All	891	1876
T. brucei	Cellular component	824	1627
T. brucei	Molecular function	109	116
T. brucei	Biological process	96	133
T. cruzi	All	891	1876
T. cruzi	Cellular component	824	1627
T. cruzi	Molecular function	109	116
T. cruzi	Biological process	96	133
L. major	All	9	41
L. major	Cellular component	1	3
L. major	Molecular function	9	9
L. major	Biological process	8	29

## Sheet: Orthology
Organism	Namespace	Number of annotated genes	Number of annotated GO terms
T. brucei	All	780	1142
T. brucei	Cellular component	720	965
T. brucei	Molecular function	83	97
T. brucei	Biological process	63	80
T. cruzi	All	2103	3837
T. cruzi	Cellular component	1988	3299
T. cruzi	Molecular function	207	249
T. cruzi	Biological process	187	289
L. major	All	1709	3757
L. major	Cellular component	1628	3168
L. major	Molecular function	226	293
L. major	Biological process	206	296

## Sheet: Orthology or paralogy
Organism	Namespace	Number of annotated genes	Number of annotated GO terms
T. brucei	All	1544	2986
T. brucei	Cellular component	1463	2580
T. brucei	Molecular function	180	201
T. brucei	Biological process	149	205
T. cruzi	All	2168	3953
T. cruzi	Cellular component	2058	3411
T. cruzi	Molecular function	210	252
T. cruzi	Biological process	188	290
L. major	All	1718	3798
L. major	Cellular component	1629	3171
L. major	Molecular function	235	302
L. major	Biological process	214	325
