# Supplementary material for: Revisiting the functional annotation of TriTryp using sequence similarity tools
Source: Heliyon. 2024 Oct 11;10(20):e39243. doi: 10.1016/j.heliyon.2024.e39243 (PMC11620254; doi:10.1016/j.heliyon.2024.e39243)
Supplement: Multimedia component 5 [file mmc5.xlsx]

## Sheet: T. brucei
Gene ID	GO term	Namespace	GO description	Subject(s)
Tb927.10.8950	GO:0005759	cellular_component	mitochondrial matrix	CFAC1_280066300
Tb927.10.8950	GO:0000331	cellular_component	contractile vacuole	TcCLB.508719.40
Tb927.10.8950	GO:0000785	cellular_component	chromatin	TcCLB.509793.30
Tb927.10.8950	GO:0005739	cellular_component	mitochondrion	Tb927.10.8970
Tb927.10.8950	GO:0031981	cellular_component	nuclear lumen	Tb927.10.8970
Tb927.10.8970	GO:0005759	cellular_component	mitochondrial matrix	CFAC1_280066300
Tb927.10.8970	GO:0000331	cellular_component	contractile vacuole	TcCLB.508719.40
Tb927.10.8970	GO:0000785	cellular_component	chromatin	TcCLB.509793.30
Tb927.10.8970	GO:0042301	molecular_function	phosphate ion binding	Tb927.10.8950
Tb927.10.8970	GO:0005654	cellular_component	nucleoplasm	Tb927.10.8950
Tb927.10.8970	GO:0005730	cellular_component	nucleolus	Tb927.10.8950
Tb927.11.14780	GO:0019307	biological_process	mannose biosynthetic process	LINF_320021600,LmjF.32.1580,LbrM.32.1750
Tb927.7.1500	GO:0002101	biological_process	tRNA wobble cytosine modification	TcCLB.507517.90,LmjF.26.0430,LINF_260009300,LbrM.26.0450
Tb927.11.5350	GO:0015798	biological_process	myo-inositol transport	LbrM.24.0690,LmjF.24.0680,LINF_240011800
Tb927.8.6170	GO:0009052	biological_process	pentose-phosphate shunt, non-oxidative branch	LmjF.24.2060,LINF_240026800,LbrM.24.2140
Tb927.7.1780	GO:0005829	cellular_component	cytosol	LmjF.26.0140,LINF_260006300,LbrM.26.0130
Tb927.7.1780	GO:0004422	molecular_function	hypoxanthine phosphoribosyltransferase activity	LINF_260006300
Tb05.5K5.170	GO:0042759	biological_process	long-chain fatty acid biosynthetic process	LbrM.05.1160,LINF_050017000,Tb927.5.4530
Tb05.5K5.170	GO:0005789	cellular_component	endoplasmic reticulum membrane	LmjF.05.1170,TcCLB.509539.30,LINF_050017000,Tb927.5.4530,LbrM.05.1160
Tb05.5K5.170	GO:0009922	molecular_function	fatty acid elongase activity	LbrM.05.1160,LINF_050017000,Tb927.5.4530
Tb05.5K5.170	GO:0034626	biological_process	fatty acid elongation, polyunsaturated fatty acid	Tb927.5.4530
Tb927.8.2050	GO:0008928	molecular_function	mannose-1-phosphate guanylyltransferase (GDP) activity	LINF_230006100,LmjF.23.0110,LbrM.23.0120
Tb927.10.13130	GO:0005829	cellular_component	cytosol	LbrM.18.1050,LmjF.18.0990,LINF_180015200
Tb927.9.14220	GO:0005759	cellular_component	mitochondrial matrix	LINF_350020800,LmjF.35.1580,LbrM.34.1490
Tb927.9.14220	GO:0005829	cellular_component	cytosol	LINF_350020800,LmjF.35.1580,LbrM.34.1490
Tb927.10.5620	GO:1903615	biological_process	positive regulation of protein tyrosine phosphatase activity	LdBPK_361320.1
Tb927.10.5620	GO:0052562	biological_process	symbiont-mediated suppression of host immune response	LdBPK_361320.1
Tb927.10.5620	GO:0019903	molecular_function	protein phosphatase binding	LdBPK_361320.1
Tb927.10.5620	GO:0031514	cellular_component	motile cilium	LdBPK_361320.1
Tb927.10.5620	GO:0044164	cellular_component	host cell cytosol	LdBPK_361320.1
Tb927.10.5620	GO:0000785	cellular_component	chromatin	TcCLB.504163.50
Tb927.10.5620	GO:0042301	molecular_function	phosphate ion binding	TcCLB.510301.20
Tb927.10.13780	GO:0010389	biological_process	regulation of G2/M transition of mitotic cell cycle	LINF_180007700,LdBPK_180270.1
Tb927.11.8220	GO:0016887	molecular_function	ATP hydrolysis activity	LdBPK_280550.1
Tb927.11.8220	GO:0034399	cellular_component	nuclear periphery	LdBPK_280550.1
Tb927.11.8220	GO:0033301	biological_process	cell cycle comprising mitosis without cytokinesis	LdBPK_280550.1
Tb927.11.8220	GO:0005829	cellular_component	cytosol	LdBPK_280550.1
Tb11.v5.0531	GO:1903615	biological_process	positive regulation of protein tyrosine phosphatase activity	LdBPK_361320.1
Tb11.v5.0531	GO:0020015	cellular_component	glycosome	LdBPK_361320.1,Tb927.10.5620
Tb11.v5.0531	GO:0052562	biological_process	symbiont-mediated suppression of host immune response	LdBPK_361320.1
Tb11.v5.0531	GO:0019903	molecular_function	protein phosphatase binding	LdBPK_361320.1
Tb11.v5.0531	GO:0031514	cellular_component	motile cilium	LdBPK_361320.1
Tb11.v5.0531	GO:0044164	cellular_component	host cell cytosol	LdBPK_361320.1
Tb11.v5.0531	GO:0000785	cellular_component	chromatin	TcCLB.504163.50
Tb11.v5.0531	GO:0042301	molecular_function	phosphate ion binding	TcCLB.510301.20
Tb927.10.2890	GO:0052553	biological_process	symbiont-mediated perturbation of host immune response	LdBPK_141240.1
Tb927.10.2890	GO:0009897	cellular_component	external side of plasma membrane	LmxM.14.1160
Tb927.10.2890	GO:0006094	biological_process	gluconeogenesis	TcCLB.504105.140
Tb927.10.2890	GO:0106123	cellular_component	reservosome	TcCLB.504105.140
Tb11.v5.0718	GO:0010389	biological_process	regulation of G2/M transition of mitotic cell cycle	LINF_180007700,LdBPK_180270.1
Tb11.v5.0718	GO:0005634	cellular_component	nucleus	LINF_180007700,LdBPK_180270.1,Tb927.10.13780
Tb11.v5.0718	GO:0005929	cellular_component	cilium	LdBPK_180270.1,Tb927.10.13780
Tb11.v5.0718	GO:0005930	cellular_component	axoneme	Tb927.10.13780
Tb11.v5.0718	GO:0000281	biological_process	mitotic cytokinesis	Tb927.10.13780
Tb11.v5.0718	GO:0000278	biological_process	mitotic cell cycle	Tb927.10.13780
Tb11.v5.0718	GO:0020023	cellular_component	kinetoplast	Tb927.10.13780
Tb11.v5.0718	GO:0036064	cellular_component	ciliary basal body	Tb927.10.13780
Tb11.v5.0650	GO:0052553	biological_process	symbiont-mediated perturbation of host immune response	LdBPK_141240.1
Tb11.v5.0650	GO:0009897	cellular_component	external side of plasma membrane	LmxM.14.1160
Tb11.v5.0650	GO:0006094	biological_process	gluconeogenesis	TcCLB.504105.140
Tb11.v5.0650	GO:0106123	cellular_component	reservosome	TcCLB.504105.140
Tb11.v5.0650	GO:0005654	cellular_component	nucleoplasm	Tb927.10.2890
Tb927.10.2090	GO:1903615	biological_process	positive regulation of protein tyrosine phosphatase activity	LDHU3_17.0120,LDHU3_17.0170,LDHU3_17.0240,LdCL_170006400,LdCL_170006000,LDHU3_17.0160,LDHU3_17.0180,LDHU3_17.0310,LdCL_170005900,LdCL_170006600,LdCL_170006900,LDHU3_17.0130,LdCL_170006800,LDHU3_17.0300,LdCL_170006200,LdCL_170006100,LDHU3_17.0140,LdCL_170006300,LDHU3_17.0150,LDHU3_17.0330,LDHU3_17.0210,LdCL_170006500,LdCL_170006700,LDHU3_17.0270,LDHU3_17.0290,LDHU3_17.0190,LDHU3_17.0110
Tb927.10.2090	GO:0044414	biological_process	symbiont-mediated suppression of host defenses	LDHU3_17.0120,LDHU3_17.0170,LDHU3_17.0240,LdCL_170006400,LdCL_170006000,LDHU3_17.0160,LDHU3_17.0180,LDHU3_17.0310,LdCL_170005900,LdCL_170006600,LdCL_170006900,LDHU3_17.0130,LdCL_170006800,LDHU3_17.0300,LdCL_170006200,LdCL_170006100,LDHU3_17.0140,LdCL_170006300,LDHU3_17.0150,LDHU3_17.0330,LDHU3_17.0210,LdCL_170006500,LdCL_170006700,LDHU3_17.0270,LDHU3_17.0290,LDHU3_17.0190,LDHU3_17.0110
Tb927.10.2090	GO:0044164	cellular_component	host cell cytosol	LDHU3_17.0120,LDHU3_17.0170,LDHU3_17.0240,LdCL_170006400,LdCL_170006000,LDHU3_17.0160,LDHU3_17.0180,LDHU3_17.0310,LdCL_170005900,LdCL_170006600,LdCL_170006900,LDHU3_17.0130,LdCL_170006800,LDHU3_17.0300,LdCL_170006200,LdCL_170006100,LDHU3_17.0140,LdCL_170006300,LDHU3_17.0150,LDHU3_17.0330,LDHU3_17.0210,LdCL_170006500,LdCL_170006700,LDHU3_17.0270,LDHU3_17.0290,LDHU3_17.0190,LDHU3_17.0110
Tb927.10.2090	GO:0019903	molecular_function	protein phosphatase binding	LDHU3_17.0120,LDHU3_17.0170,LDHU3_17.0240,LdCL_170006400,LdCL_170006000,LDHU3_17.0160,LDHU3_17.0180,LDHU3_17.0310,LdCL_170005900,LdCL_170006600,LdCL_170006900,LDHU3_17.0130,LdCL_170006800,LDHU3_17.0300,LdCL_170006200,LdCL_170006100,LDHU3_17.0140,LdCL_170006300,LDHU3_17.0150,LDHU3_17.0330,LDHU3_17.0210,LdCL_170006500,LdCL_170006700,LDHU3_17.0270,LDHU3_17.0290,LDHU3_17.0190,LDHU3_17.0110
Tb927.10.2100	GO:1903615	biological_process	positive regulation of protein tyrosine phosphatase activity	LDHU3_17.0120,LDHU3_17.0170,LDHU3_17.0240,LdCL_170006400,LdCL_170006000,LDHU3_17.0160,LDHU3_17.0180,LDHU3_17.0310,LdCL_170005900,LdCL_170006600,LdCL_170006900,LDHU3_17.0130,LdCL_170006800,LDHU3_17.0300,LdCL_170006200,LdCL_170006100,LDHU3_17.0140,LdCL_170006300,LDHU3_17.0150,LDHU3_17.0330,LDHU3_17.0210,LdCL_170006500,LdCL_170006700,LDHU3_17.0270,LDHU3_17.0290,LDHU3_17.0190,LDHU3_17.0110
Tb927.10.2100	GO:0044414	biological_process	symbiont-mediated suppression of host defenses	LDHU3_17.0120,LDHU3_17.0170,LDHU3_17.0240,LdCL_170006400,LdCL_170006000,LDHU3_17.0160,LDHU3_17.0180,LDHU3_17.0310,LdCL_170005900,LdCL_170006600,LdCL_170006900,LDHU3_17.0130,LdCL_170006800,LDHU3_17.0300,LdCL_170006200,LdCL_170006100,LDHU3_17.0140,LdCL_170006300,LDHU3_17.0150,LDHU3_17.0330,LDHU3_17.0210,LdCL_170006500,LdCL_170006700,LDHU3_17.0270,LDHU3_17.0290,LDHU3_17.0190,LDHU3_17.0110
Tb927.10.2100	GO:0044164	cellular_component	host cell cytosol	LDHU3_17.0120,LDHU3_17.0170,LDHU3_17.0240,LdCL_170006400,LdCL_170006000,LDHU3_17.0160,LDHU3_17.0180,LDHU3_17.0310,LdCL_170005900,LdCL_170006600,LdCL_170006900,LDHU3_17.0130,LdCL_170006800,LDHU3_17.0300,LdCL_170006200,LdCL_170006100,LDHU3_17.0140,LdCL_170006300,LDHU3_17.0150,LDHU3_17.0330,LDHU3_17.0210,LdCL_170006500,LdCL_170006700,LDHU3_17.0270,LDHU3_17.0290,LDHU3_17.0190,LDHU3_17.0110
Tb927.10.2100	GO:0019903	molecular_function	protein phosphatase binding	LDHU3_17.0120,LDHU3_17.0170,LDHU3_17.0240,LdCL_170006400,LdCL_170006000,LDHU3_17.0160,LDHU3_17.0180,LDHU3_17.0310,LdCL_170005900,LdCL_170006600,LdCL_170006900,LDHU3_17.0130,LdCL_170006800,LDHU3_17.0300,LdCL_170006200,LdCL_170006100,LDHU3_17.0140,LdCL_170006300,LDHU3_17.0150,LDHU3_17.0330,LDHU3_17.0210,LdCL_170006500,LdCL_170006700,LDHU3_17.0270,LDHU3_17.0290,LDHU3_17.0190,LDHU3_17.0110
Tb927.10.2110	GO:1903615	biological_process	positive regulation of protein tyrosine phosphatase activity	LDHU3_17.0120,LDHU3_17.0170,LDHU3_17.0240,LdCL_170006400,LdCL_170006000,LDHU3_17.0160,LDHU3_17.0180,LDHU3_17.0310,LdCL_170005900,LdCL_170006600,LdCL_170006900,LDHU3_17.0130,LdCL_170006800,LDHU3_17.0300,LdCL_170006200,LdCL_170006100,LDHU3_17.0140,LdCL_170006300,LDHU3_17.0150,LDHU3_17.0330,LDHU3_17.0210,LdCL_170006500,LdCL_170006700,LDHU3_17.0270,LDHU3_17.0290,LDHU3_17.0190,LDHU3_17.0110
Tb927.10.2110	GO:0044414	biological_process	symbiont-mediated suppression of host defenses	LDHU3_17.0120,LDHU3_17.0170,LDHU3_17.0240,LdCL_170006400,LdCL_170006000,LDHU3_17.0160,LDHU3_17.0180,LDHU3_17.0310,LdCL_170005900,LdCL_170006600,LdCL_170006900,LDHU3_17.0130,LdCL_170006800,LDHU3_17.0300,LdCL_170006200,LdCL_170006100,LDHU3_17.0140,LdCL_170006300,LDHU3_17.0150,LDHU3_17.0330,LDHU3_17.0210,LdCL_170006500,LdCL_170006700,LDHU3_17.0270,LDHU3_17.0290,LDHU3_17.0190,LDHU3_17.0110
Tb927.10.2110	GO:0044164	cellular_component	host cell cytosol	LDHU3_17.0120,LDHU3_17.0170,LDHU3_17.0240,LdCL_170006400,LdCL_170006000,LDHU3_17.0160,LDHU3_17.0180,LDHU3_17.0310,LdCL_170005900,LdCL_170006600,LdCL_170006900,LDHU3_17.0130,LdCL_170006800,LDHU3_17.0300,LdCL_170006200,LdCL_170006100,LDHU3_17.0140,LdCL_170006300,LDHU3_17.0150,LDHU3_17.0330,LDHU3_17.0210,LdCL_170006500,LdCL_170006700,LDHU3_17.0270,LDHU3_17.0290,LDHU3_17.0190,LDHU3_17.0110
Tb927.10.2110	GO:0019903	molecular_function	protein phosphatase binding	LDHU3_17.0120,LDHU3_17.0170,LDHU3_17.0240,LdCL_170006400,LdCL_170006000,LDHU3_17.0160,LDHU3_17.0180,LDHU3_17.0310,LdCL_170005900,LdCL_170006600,LdCL_170006900,LDHU3_17.0130,LdCL_170006800,LDHU3_17.0300,LdCL_170006200,LdCL_170006100,LDHU3_17.0140,LdCL_170006300,LDHU3_17.0150,LDHU3_17.0330,LDHU3_17.0210,LdCL_170006500,LdCL_170006700,LDHU3_17.0270,LDHU3_17.0290,LDHU3_17.0190,LDHU3_17.0110
Tb11.v5.1046	GO:1903615	biological_process	positive regulation of protein tyrosine phosphatase activity	LDHU3_17.0120,LDHU3_17.0170,LDHU3_17.0240,LdCL_170006400,LdCL_170006000,LDHU3_17.0160,LDHU3_17.0180,LDHU3_17.0310,LdCL_170005900,LdCL_170006600,LdCL_170006900,LDHU3_17.0130,LdCL_170006800,LDHU3_17.0300,LdCL_170006200,LdCL_170006100,LDHU3_17.0140,LdCL_170006300,LDHU3_17.0150,LDHU3_17.0330,LDHU3_17.0210,LdCL_170006500,LdCL_170006700,LDHU3_17.0270,LDHU3_17.0290,LDHU3_17.0190,LDHU3_17.0110
Tb11.v5.1046	GO:0044414	biological_process	symbiont-mediated suppression of host defenses	LDHU3_17.0120,LDHU3_17.0170,LDHU3_17.0240,LdCL_170006400,LdCL_170006000,LDHU3_17.0160,LDHU3_17.0180,LDHU3_17.0310,LdCL_170005900,LdCL_170006600,LdCL_170006900,LDHU3_17.0130,LdCL_170006800,LDHU3_17.0300,LdCL_170006200,LdCL_170006100,LDHU3_17.0140,LdCL_170006300,LDHU3_17.0150,LDHU3_17.0330,LDHU3_17.0210,LdCL_170006500,LdCL_170006700,LDHU3_17.0270,LDHU3_17.0290,LDHU3_17.0190,LDHU3_17.0110
Tb11.v5.1046	GO:0044164	cellular_component	host cell cytosol	LDHU3_17.0120,LDHU3_17.0170,LDHU3_17.0240,LdCL_170006400,LdCL_170006000,LDHU3_17.0160,LDHU3_17.0180,LDHU3_17.0310,LdCL_170005900,LdCL_170006600,LdCL_170006900,LDHU3_17.0130,LdCL_170006800,LDHU3_17.0300,LdCL_170006200,LdCL_170006100,LDHU3_17.0140,LdCL_170006300,LDHU3_17.0150,LDHU3_17.0330,LDHU3_17.0210,LdCL_170006500,LdCL_170006700,LDHU3_17.0270,LDHU3_17.0290,LDHU3_17.0190,LDHU3_17.0110
Tb11.v5.1046	GO:0019903	molecular_function	protein phosphatase binding	LDHU3_17.0120,LDHU3_17.0170,LDHU3_17.0240,LdCL_170006400,LdCL_170006000,LDHU3_17.0160,LDHU3_17.0180,LDHU3_17.0310,LdCL_170005900,LdCL_170006600,LdCL_170006900,LDHU3_17.0130,LdCL_170006800,LDHU3_17.0300,LdCL_170006200,LdCL_170006100,LDHU3_17.0140,LdCL_170006300,LDHU3_17.0150,LDHU3_17.0330,LDHU3_17.0210,LdCL_170006500,LdCL_170006700,LDHU3_17.0270,LDHU3_17.0290,LDHU3_17.0190,LDHU3_17.0110
Tb927.11.740	GO:0008612	biological_process	peptidyl-lysine modification to peptidyl-hypusine	LDHU3_25.0940,LdCL_250012700,LdCL_250012800,LDHU3_25.0960,LdCL_250012900,LDHU3_25.0950
Tb927.11.13070	GO:0006412	biological_process	translation	LdCL_090015500
Tb927.9.2580	GO:0046516	biological_process	hypusine metabolic process	LdCL_260024700
Tb927.9.2580	GO:0005506	molecular_function	iron ion binding	LdCL_260024700
Tb927.3.3780	GO:0005739	cellular_component	mitochondrion	LINF_290017500
Tb927.3.3780	GO:0005829	cellular_component	cytosol	LINF_290017500
Tb927.3.3780	GO:0020015	cellular_component	glycosome	Tb927.3.3760
Tb927.11.7060	GO:0020022	cellular_component	acidocalcisome	LINF_110007000,TcCLB.511165.40,TcCLB.503613.60,Tb927.11.7080
Tb927.11.7060	GO:0005509	molecular_function	calcium ion binding	TcCLB.503613.60,Tb927.11.7080
Tb927.11.7060	GO:0008270	molecular_function	zinc ion binding	TcCLB.503613.60,Tb927.11.7080
Tb927.9.10770	GO:0031370	molecular_function	eukaryotic initiation factor 4G binding	LmjF.35.4130,LINF_350047100
Tb927.9.10770	GO:0000785	cellular_component	chromatin	TcCLB.508461.140
Tb927.7.6230	GO:0006622	biological_process	protein targeting to lysosome	LmjF.17.0070,TcCLB.506513.60,LINF_170005800
Tb927.7.6230	GO:0005802	cellular_component	trans-Golgi network	LmjF.17.0070,TcCLB.506513.60,LINF_170005800
Tb927.7.6230	GO:0030100	biological_process	regulation of endocytosis	LmjF.17.0070,TcCLB.506513.60,LINF_170005800
Tb11.v5.0160	GO:0016018	molecular_function	cyclosporin A binding	LmjF.06.0120,LINF_060006300
Tb11.v5.0160	GO:0020015	cellular_component	glycosome	Tb927.7.4770
Tb927.9.8880	GO:0004519	molecular_function	endonuclease activity	LINF_040017600
Tb927.9.8880	GO:0003677	molecular_function	DNA binding	LINF_040017600
Tb927.9.8880	GO:0006338	biological_process	chromatin remodeling	LINF_040017600,LmjF.04.1230
Tb927.9.8880	GO:0020023	cellular_component	kinetoplast	LINF_040017600
Tb927.9.8880	GO:0000785	cellular_component	chromatin	TcCLB.510571.30
Tb927.9.8880	GO:0106123	cellular_component	reservosome	TcCLB.510571.30
Tb927.9.8880	GO:0005886	cellular_component	plasma membrane	TcCLB.510571.30
Tb927.7.4770	GO:0016018	molecular_function	cyclosporin A binding	LmjF.06.0120,LINF_060006300
Tb927.6.1080	GO:0015042	molecular_function	trypanothione-disulfide reductase (NADPH) activity	LINF_120007300
Tb927.6.1080	GO:0008270	molecular_function	zinc ion binding	LINF_120007300
Tb927.7.1690	GO:0005856	cellular_component	cytoskeleton	LINF_260007100
Tb927.7.1690	GO:0042903	molecular_function	tubulin deacetylase activity	LINF_260007100
Tb927.7.1690	GO:0042113	biological_process	B cell activation	LINF_260007100
Tb927.7.1690	GO:0042116	biological_process	macrophage activation	LINF_260007100
Tb927.7.1690	GO:0052167	biological_process	symbiont-mediated perturbation of host innate immune response	LINF_260007100
Tb927.3.3760	GO:0005739	cellular_component	mitochondrion	LINF_290017500
Tb927.3.3760	GO:0005829	cellular_component	cytosol	LINF_290017500
Tb927.9.8850	GO:0004519	molecular_function	endonuclease activity	LINF_040017600
Tb927.9.8850	GO:0003677	molecular_function	DNA binding	LINF_040017600
Tb927.9.8850	GO:0006338	biological_process	chromatin remodeling	LINF_040017600,LmjF.04.1230
Tb927.9.8850	GO:0020023	cellular_component	kinetoplast	LINF_040017600
Tb927.9.8850	GO:0000785	cellular_component	chromatin	TcCLB.510571.30
Tb927.9.8850	GO:0106123	cellular_component	reservosome	TcCLB.510571.30
Tb927.9.8850	GO:0005886	cellular_component	plasma membrane	TcCLB.510571.30
Tb927.4.1330	GO:0000287	molecular_function	magnesium ion binding	LINF_340041300
Tb927.4.1330	GO:0005524	molecular_function	ATP binding	LINF_340041300
Tb927.10.1500	GO:0000287	molecular_function	magnesium ion binding	LINF_210013900,LmjF.21.0810
Tb927.10.2010	GO:0030492	molecular_function	hemoglobin binding	LINF_210007900
Tb927.10.2010	GO:0020028	biological_process	endocytic hemoglobin import into cell	LINF_210007900
Tb927.10.2010	GO:0005929	cellular_component	cilium	Tb427_100023600,Tb927.10.2020,Tb1125.10.2010
Tb927.10.2010	GO:0000785	cellular_component	chromatin	TcCLB.508951.20
Tb927.10.2010	GO:0106123	cellular_component	reservosome	TcCLB.508951.20
Tb927.4.2040	GO:0005515	molecular_function	protein binding	LmjF.34.2580
Tb927.4.2040	GO:0000785	cellular_component	chromatin	TcCLB.510877.30
Tb927.8.5780	GO:0020023	cellular_component	kinetoplast	LmjF.16.0230
Tb927.8.5780	GO:0005829	cellular_component	cytosol	LmjF.16.0230
Tb927.11.5840	GO:0005515	molecular_function	protein binding	LmjF.24.1210
Tb927.11.8190	GO:0090592	biological_process	DNA synthesis involved in DNA replication	LmjF.28.0550
Tb927.5.3040	GO:0042803	molecular_function	protein homodimerization activity	LmjF.08.1200
Tb927.6.560	GO:0008219	biological_process	cell death	LmjF.29.0820
Tb927.6.560	GO:0106123	cellular_component	reservosome	TcCLB.510535.100
Tb927.7.5910	GO:0010506	biological_process	regulation of autophagy	LmjF.19.1630
Tb927.11.11590	GO:0005515	molecular_function	protein binding	LmjF.28.2310
Tb11.v5.1044	GO:0015205	molecular_function	nucleobase transmembrane transporter activity	Tb927.11.3610,Tb927.11.3620,LmjF.13.1210
Tb11.v5.1044	GO:0015851	biological_process	nucleobase transport	Tb927.11.3620,LmjF.13.1210
Tb11.v5.1044	GO:0030133	cellular_component	transport vesicle	Tb927.11.3610
Tb11.v5.1044	GO:0009897	cellular_component	external side of plasma membrane	Tb927.11.3610,Tb927.11.3620
Tb11.v5.1044	GO:0005783	cellular_component	endoplasmic reticulum	Tb927.11.3620
Tb11.v5.1044	GO:0005739	cellular_component	mitochondrion	Tb927.11.3630
Tb927.1.710	GO:0020015	cellular_component	glycosome	LmjF.20.0100,Tb927.1.700
Tb927.1.710	GO:0010468	biological_process	regulation of gene expression	Tb927.1.700
Tb927.6.4540	GO:0010142	biological_process	farnesyl diphosphate biosynthetic process, mevalonate pathway	LmjF.30.3190,TcCLB.506831.40
Tb927.11.2260	GO:0005515	molecular_function	protein binding	LmjF.27.1620
Tb927.11.6210	GO:0000910	biological_process	cytokinesis	LmjF.11.1100
Tb927.11.6210	GO:0000902	biological_process	cell morphogenesis	LmjF.11.1100
Tb927.11.6210	GO:0009408	biological_process	response to heat	LmjF.11.1100
Tb927.11.6210	GO:0005739	cellular_component	mitochondrion	LmjF.11.1100
Tb927.11.6210	GO:0061024	biological_process	membrane organization	LmjF.11.1100
Tb927.11.6210	GO:0000785	cellular_component	chromatin	TcCLB.510101.50
Tb927.11.12850	GO:0070012	molecular_function	oligopeptidase activity	LmjF.09.0770
Tb927.11.12850	GO:0005829	cellular_component	cytosol	LmjF.09.0770
Tb927.10.14550	GO:0005515	molecular_function	protein binding	LmjF.32.0400
Tb927.10.14550	GO:0005681	cellular_component	spliceosomal complex	TcCLB.506213.120
Tb927.10.14550	GO:0000785	cellular_component	chromatin	TcCLB.506213.120
Tb927.10.14200	GO:0005794	cellular_component	Golgi apparatus	LmjF.32.0070
Tb927.10.7700	GO:0030139	cellular_component	endocytic vesicle	LmjF.06.0090
Tb927.10.7700	GO:0035690	biological_process	cellular response to xenobiotic stimulus	LmjF.06.0090
Tb927.10.7700	GO:0020016	cellular_component	ciliary pocket	LmjF.06.0090
Tb927.8.4810	GO:0034235	molecular_function	GPI anchor binding	LmjF.16.1610
Tb927.8.4810	GO:0060187	cellular_component	cell pole	LmjF.16.1610
Tb927.8.4810	GO:0005886	cellular_component	plasma membrane	LmjF.16.1610
Tb927.8.4810	GO:0030544	molecular_function	Hsp70 protein binding	LmjF.16.1610
Tb927.8.4810	GO:0020016	cellular_component	ciliary pocket	LmjF.16.1610
Tb927.8.4810	GO:0000785	cellular_component	chromatin	TcCLB.508837.120
Tb927.5.4030	GO:0000932	cellular_component	P-body	LmjF.26.0005
Tb927.5.4030	GO:0000290	biological_process	deadenylation-dependent decapping of nuclear-transcribed mRNA	LmjF.26.0005
Tb11.v5.1043	GO:0015205	molecular_function	nucleobase transmembrane transporter activity	Tb927.11.3610,Tb927.11.3620,LmjF.13.1210
Tb11.v5.1043	GO:0015851	biological_process	nucleobase transport	Tb927.11.3620,LmjF.13.1210
Tb11.v5.1043	GO:0030133	cellular_component	transport vesicle	Tb927.11.3610
Tb11.v5.1043	GO:0009897	cellular_component	external side of plasma membrane	Tb927.11.3610,Tb927.11.3620
Tb11.v5.1043	GO:0005783	cellular_component	endoplasmic reticulum	Tb927.11.3620
Tb11.v5.1043	GO:0005739	cellular_component	mitochondrion	Tb927.11.3630
Tb927.9.9290	GO:0008190	molecular_function	eukaryotic initiation factor 4E binding	LmjF.35.5040
Tb927.9.9290	GO:0031370	molecular_function	eukaryotic initiation factor 4G binding	LmjF.35.5040
Tb927.10.2490	GO:0042493	biological_process	response to xenobiotic stimulus	LmjF.34.0080
Tb927.3.3280	GO:0010506	biological_process	regulation of autophagy	LmjF.29.2500,LmxM.08_29.2500
Tb927.3.3280	GO:0000815	cellular_component	ESCRT III complex	LmjF.29.2500,LmxM.08_29.2500
Tb927.7.1600	GO:0004487	molecular_function	methylenetetrahydrofolate dehydrogenase (NAD+) activity	LmjF.26.0320
Tb927.8.1440	GO:0019171	molecular_function	(3R)-hydroxyacyl-[acyl-carrier-protein] dehydratase activity	LmjF.07.0440
Tb927.10.14980	GO:0035869	cellular_component	ciliary transition zone	LmxM.19.0320
Tb927.1.2670	GO:0005929	cellular_component	cilium	LmxM.20.1400
Tb927.1.2670	GO:0000785	cellular_component	chromatin	TcCLB.510955.40
Tb927.10.4690	GO:0005929	cellular_component	cilium	LmxM.16.0940
Tb927.5.4400	GO:0005929	cellular_component	cilium	LmxM.05.0150
Tb11.v5.0270	GO:0005929	cellular_component	cilium	LmxM.14.0130
Tb11.v5.0270	GO:0005930	cellular_component	axoneme	Tb927.7.4570
Tb927.8.3550	GO:0046777	biological_process	protein autophosphorylation	LmxM.10.0490
Tb927.8.3550	GO:0031434	molecular_function	mitogen-activated protein kinase kinase binding	LmxM.10.0490
Tb927.3.2960	GO:0005929	cellular_component	cilium	LmxM.08_29.2800
Tb927.9.13795	GO:0005886	cellular_component	plasma membrane	LmxM.34.2221
Tb927.9.13795	GO:0020018	cellular_component	ciliary pocket membrane	LmxM.34.2221
Tb927.9.13795	GO:0031410	cellular_component	cytoplasmic vesicle	LmxM.34.2221
Tb927.9.13795	GO:0015630	cellular_component	microtubule cytoskeleton	C4B63_2g166c,C3747_268g105c,C3747_1g318c,C3747_1g319c,TcBrA4_0063250,TcYC6_0068230,TcCLB.510755.89
Tb927.9.13795	GO:0007010	biological_process	cytoskeleton organization	C4B63_2g166c,C3747_268g105c,C3747_1g318c,C3747_1g319c,TcBrA4_0063250,TcYC6_0068230,TcCLB.510755.89
Tb927.9.13795	GO:0000785	cellular_component	chromatin	TcCLB.510755.89
Tb927.9.13795	GO:0106123	cellular_component	reservosome	TcCLB.508413.68,TcCLB.508413.76
Tb927.9.13795	GO:0005930	cellular_component	axoneme	Tb927.9.13820,Tb927.9.13860
Tb927.9.13795	GO:0120280	cellular_component	ciliary pro-basal body	Tb927.9.13820
Tb927.9.13795	GO:0005739	cellular_component	mitochondrion	Tb927.9.13820
Tb927.9.13795	GO:0051286	cellular_component	cell tip	Tb927.9.13820,Tb927.9.13860
Tb927.9.13795	GO:0005654	cellular_component	nucleoplasm	Tb927.9.13820
Tb927.9.13795	GO:0120119	cellular_component	flagellum attachment zone	Tb927.9.13820,Tb927.9.13860
Tb927.9.13820	GO:0005886	cellular_component	plasma membrane	LmxM.34.2221
Tb927.9.13820	GO:0020018	cellular_component	ciliary pocket membrane	LmxM.34.2221
Tb927.9.13820	GO:0031410	cellular_component	cytoplasmic vesicle	LmxM.34.2221
Tb927.9.13820	GO:0015630	cellular_component	microtubule cytoskeleton	C4B63_2g166c,C3747_268g105c,C3747_1g318c,C3747_1g319c,TcBrA4_0063250,TcYC6_0068230,TcCLB.510755.89
Tb927.9.13820	GO:0007010	biological_process	cytoskeleton organization	C4B63_2g166c,C3747_268g105c,C3747_1g318c,C3747_1g319c,TcBrA4_0063250,TcYC6_0068230,TcCLB.510755.89
Tb927.9.13820	GO:0000785	cellular_component	chromatin	TcCLB.510755.89
Tb927.9.13820	GO:0106123	cellular_component	reservosome	TcCLB.508413.68,TcCLB.508413.76
Tb927.9.13860	GO:0005886	cellular_component	plasma membrane	LmxM.34.2221
Tb927.9.13860	GO:0020018	cellular_component	ciliary pocket membrane	LmxM.34.2221
Tb927.9.13860	GO:0031410	cellular_component	cytoplasmic vesicle	LmxM.34.2221
Tb927.9.13860	GO:0015630	cellular_component	microtubule cytoskeleton	C4B63_2g166c,C3747_268g105c,C3747_1g318c,C3747_1g319c,TcBrA4_0063250,TcYC6_0068230,TcCLB.510755.89
Tb927.9.13860	GO:0007010	biological_process	cytoskeleton organization	C4B63_2g166c,C3747_268g105c,C3747_1g318c,C3747_1g319c,TcBrA4_0063250,TcYC6_0068230,TcCLB.510755.89
Tb927.9.13860	GO:0000785	cellular_component	chromatin	TcCLB.510755.89
Tb927.9.13860	GO:0106123	cellular_component	reservosome	TcCLB.508413.68,TcCLB.508413.76
Tb927.9.13860	GO:0120280	cellular_component	ciliary pro-basal body	Tb927.9.13820
Tb927.9.13860	GO:0005654	cellular_component	nucleoplasm	Tb927.9.13820
Tb927.9.13860	GO:0005739	cellular_component	mitochondrion	Tb927.9.13820
Tb927.9.13920	GO:0005886	cellular_component	plasma membrane	LmxM.34.2221
Tb927.9.13920	GO:0020018	cellular_component	ciliary pocket membrane	LmxM.34.2221
Tb927.9.13920	GO:0031410	cellular_component	cytoplasmic vesicle	LmxM.34.2221
Tb927.9.13920	GO:0015630	cellular_component	microtubule cytoskeleton	C4B63_2g166c,C3747_268g105c,C3747_1g318c,C3747_1g319c,TcBrA4_0063250,TcYC6_0068230,TcCLB.510755.89
Tb927.9.13920	GO:0007010	biological_process	cytoskeleton organization	C4B63_2g166c,C3747_268g105c,C3747_1g318c,C3747_1g319c,TcBrA4_0063250,TcYC6_0068230,TcCLB.510755.89
Tb927.9.13920	GO:0000785	cellular_component	chromatin	TcCLB.510755.89
Tb927.9.13920	GO:0106123	cellular_component	reservosome	TcCLB.508413.68,TcCLB.508413.76
Tb927.9.13920	GO:0005930	cellular_component	axoneme	Tb927.9.13820,Tb927.9.13860
Tb927.9.13920	GO:0120280	cellular_component	ciliary pro-basal body	Tb927.9.13820
Tb927.9.13920	GO:0005739	cellular_component	mitochondrion	Tb927.9.13820
Tb927.9.13920	GO:0051286	cellular_component	cell tip	Tb927.9.13820,Tb927.9.13860
Tb927.9.13920	GO:0005654	cellular_component	nucleoplasm	Tb927.9.13820
Tb927.9.13920	GO:0120119	cellular_component	flagellum attachment zone	Tb927.9.13820,Tb927.9.13860
Tb11.v5.0538	GO:0097740	cellular_component	paraflagellar rod	Tb927.8.5010,LmxM.16.1430,Tb927.8.5000,Tb927.8.4980,Tb927.8.4990,Tb927.8.4970
Tb11.v5.0538	GO:0005856	cellular_component	cytoskeleton	Tbg972.8.4800,TcIL3000_8_4760,Tbg972.8.4790
Tb11.v5.0538	GO:0000785	cellular_component	chromatin	TcCLB.511215.119
Tb927.11.3660	GO:0005929	cellular_component	cilium	LmxM.13.1180
Tb927.11.5510	GO:0005929	cellular_component	cilium	LmxM.24.0840
Tb927.4.2740	GO:0005929	cellular_component	cilium	LmxM.33.1520
Tb927.8.5630	GO:0005929	cellular_component	cilium	LmxM.16.0580
Tb927.8.4870	GO:0005929	cellular_component	cilium	LmxM.16.1550
Tb927.11.9860	GO:0005929	cellular_component	cilium	LmxM.36.3620
Tb927.11.9860	GO:0000785	cellular_component	chromatin	TcCLB.507165.30
Tb927.3.5060	GO:0005929	cellular_component	cilium	LmxM.08_29.1100
Tb927.8.3690	GO:0005829	cellular_component	cytosol	LmxM.10.0290
Tb927.6.2300	GO:0005929	cellular_component	cilium	LmxM.29.0880
Tb927.6.2300	GO:0005654	cellular_component	nucleoplasm	Tb927.6.2360
Tb927.9.13785	GO:0005886	cellular_component	plasma membrane	LmxM.34.2221
Tb927.9.13785	GO:0020018	cellular_component	ciliary pocket membrane	LmxM.34.2221
Tb927.9.13785	GO:0031410	cellular_component	cytoplasmic vesicle	LmxM.34.2221
Tb927.9.13785	GO:0015630	cellular_component	microtubule cytoskeleton	C4B63_2g166c,C3747_268g105c,C3747_1g318c,C3747_1g319c,TcBrA4_0063250,TcYC6_0068230,TcCLB.510755.89
Tb927.9.13785	GO:0007010	biological_process	cytoskeleton organization	C4B63_2g166c,C3747_268g105c,C3747_1g318c,C3747_1g319c,TcBrA4_0063250,TcYC6_0068230,TcCLB.510755.89
Tb927.9.13785	GO:0000785	cellular_component	chromatin	TcCLB.510755.89
Tb927.9.13785	GO:0106123	cellular_component	reservosome	TcCLB.508413.68,TcCLB.508413.76
Tb927.9.13785	GO:0005930	cellular_component	axoneme	Tb927.9.13820,Tb927.9.13860
Tb927.9.13785	GO:0120280	cellular_component	ciliary pro-basal body	Tb927.9.13820
Tb927.9.13785	GO:0005739	cellular_component	mitochondrion	Tb927.9.13820
Tb927.9.13785	GO:0051286	cellular_component	cell tip	Tb927.9.13820,Tb927.9.13860
Tb927.9.13785	GO:0005654	cellular_component	nucleoplasm	Tb927.9.13820
Tb927.9.13785	GO:0120119	cellular_component	flagellum attachment zone	Tb927.9.13820,Tb927.9.13860
Tb927.11.11370	GO:0005886	cellular_component	plasma membrane	LmxM.28.2740
Tb927.11.11370	GO:0005576	cellular_component	extracellular region	LmxM.28.2740
Tb927.11.11370	GO:0031639	biological_process	plasminogen activation	LmxM.28.2740
Tb927.11.11370	GO:0005681	cellular_component	spliceosomal complex	TcCLB.511211.120,TcCLB.511211.130
Tb927.11.11370	GO:0106123	cellular_component	reservosome	TcCLB.511211.120,TcCLB.511211.130
Tb927.11.11370	GO:0032465	biological_process	regulation of cytokinesis	Tb927.11.11360
Tb927.9.11030	GO:0005929	cellular_component	cilium	LmxM.34.4010
Tb927.3.5010	GO:0005929	cellular_component	cilium	LmxM.08_29.1030
Tb927.3.5010	GO:0000785	cellular_component	chromatin	TcCLB.506485.100
Tb927.11.11360	GO:0005886	cellular_component	plasma membrane	LmxM.28.2740
Tb927.11.11360	GO:0005576	cellular_component	extracellular region	LmxM.28.2740
Tb927.11.11360	GO:0031639	biological_process	plasminogen activation	LmxM.28.2740
Tb927.11.11360	GO:0005681	cellular_component	spliceosomal complex	TcCLB.511211.120,TcCLB.511211.130
Tb927.11.11360	GO:0106123	cellular_component	reservosome	TcCLB.511211.120,TcCLB.511211.130
Tb927.11.16130	GO:0005829	cellular_component	cytosol	TcCLB.508707.200,LmxM.31.2951
Tb927.11.12150	GO:0020016	cellular_component	ciliary pocket	LmxM.09.0100
Tb927.11.12150	GO:0000785	cellular_component	chromatin	TcCLB.511127.20
Tb927.7.4570	GO:0005929	cellular_component	cilium	LmxM.14.0130
Tb927.11.4550	GO:0005929	cellular_component	cilium	LmxM.13.0240
Tb05.5K5.50	GO:0005929	cellular_component	cilium	LmxM.05.0150
Tb927.2.3800	GO:0043489	biological_process	RNA stabilization	Tb1125.2.3800,Tb427_020017600
Tb927.2.3800	GO:0005681	cellular_component	spliceosomal complex	TcCLB.506235.20
Tb927.8.5010	GO:0005856	cellular_component	cytoskeleton	Tbg972.8.4800,TcIL3000_8_4760,Tbg972.8.4790
Tb927.8.5010	GO:0000785	cellular_component	chromatin	TcCLB.511215.119
Tb927.6.940	GO:0009060	biological_process	aerobic respiration	Tb927.6.930,Tbg972.6.710
Tb927.9.5040	GO:0008283	biological_process	cell population proliferation	Tbg972.9.2700,TcIL3000_9_1670
Tb927.8.4970	GO:0005856	cellular_component	cytoskeleton	Tbg972.8.4800,TcIL3000_8_4760,Tbg972.8.4790
Tb927.8.4970	GO:0000785	cellular_component	chromatin	TcCLB.511215.119
Tb11.v5.0330	GO:0005355	molecular_function	glucose transmembrane transporter activity	Tb927.10.8440,Tb927.10.8450,Tbg972.10.10290
Tb11.v5.0330	GO:0120267	cellular_component	pellicular membrane	Tb927.10.8480,Tb927.10.8460,Tb927.10.8450,Tb927.10.8440,Tb927.10.8530,Tb927.10.8500,Tb927.10.8520,Tb927.10.8490,Tb927.10.8470,Tb927.10.8510
Tb11.v5.0330	GO:0005886	cellular_component	plasma membrane	Tb927.10.8480,Tb927.10.8460,Tb927.10.8450,Tb927.10.8440,Tb927.10.8490,Tb927.10.8470
Tb11.v5.0330	GO:0051286	cellular_component	cell tip	Tb927.10.8480,Tb927.10.8460,Tb927.10.8500,Tb927.10.8520,Tb927.10.8490,Tb927.10.8450,Tb927.10.8470,Tb927.10.8510
Tb11.v5.0330	GO:0005737	cellular_component	cytoplasm	Tb927.10.8440
Tb11.v5.0330	GO:0008645	biological_process	hexose transmembrane transport	Tb927.10.8530
Tb927.7.6830	GO:0008373	molecular_function	sialyltransferase activity	Tbg972.7.7980
Tb927.4.1630	GO:0016049	biological_process	cell growth	TvY486_0401320,Tbg972.4.1510,TcIL3000_4_1200
Tb927.8.4990	GO:0005856	cellular_component	cytoskeleton	Tbg972.8.4800,TcIL3000_8_4760,Tbg972.8.4790
Tb927.8.4990	GO:0000785	cellular_component	chromatin	TcCLB.511215.119
Tb927.8.5000	GO:0005856	cellular_component	cytoskeleton	Tbg972.8.4800,TcIL3000_8_4760,Tbg972.8.4790
Tb927.8.5000	GO:0000785	cellular_component	chromatin	TcCLB.511215.119
Tb927.10.8510	GO:0000331	cellular_component	contractile vacuole	TcCLB.506355.10
Tb927.10.8510	GO:0005355	molecular_function	glucose transmembrane transporter activity	TcCLB.506355.10,Tb927.10.8440,Tb927.10.8450
Tb927.10.8510	GO:0106123	cellular_component	reservosome	TcCLB.506355.10
Tb927.10.8510	GO:1904659	biological_process	glucose transmembrane transport	TcCLB.506355.10
Tb927.10.8510	GO:0005886	cellular_component	plasma membrane	Tb927.10.8480,Tb927.10.8460,Tb927.10.8440,Tb927.10.8490,Tb927.10.8450,Tb927.10.8470
Tb927.10.8510	GO:0005737	cellular_component	cytoplasm	Tb927.10.8440
Tb927.10.8520	GO:0000331	cellular_component	contractile vacuole	TcCLB.506355.10
Tb927.10.8520	GO:0005355	molecular_function	glucose transmembrane transporter activity	TcCLB.506355.10,Tb927.10.8440,Tb927.10.8450
Tb927.10.8520	GO:0106123	cellular_component	reservosome	TcCLB.506355.10
Tb927.10.8520	GO:1904659	biological_process	glucose transmembrane transport	TcCLB.506355.10
Tb927.10.8520	GO:0005886	cellular_component	plasma membrane	Tb927.10.8480,Tb927.10.8460,Tb927.10.8440,Tb927.10.8490,Tb927.10.8450,Tb927.10.8470
Tb927.10.8520	GO:0005737	cellular_component	cytoplasm	Tb927.10.8440
Tb11.v5.0402	GO:0009986	cellular_component	cell surface	Tbg972.9.9710
Tb11.v5.0402	GO:0097014	cellular_component	ciliary plasm	Tb927.9.15590
Tb11.v5.0402	GO:0031981	cellular_component	nuclear lumen	Tb927.9.15590
Tb927.8.4980	GO:0005856	cellular_component	cytoskeleton	Tbg972.8.4800,TcIL3000_8_4760,Tbg972.8.4790
Tb927.8.4980	GO:0000785	cellular_component	chromatin	TcCLB.511215.119
Tb927.10.8500	GO:0000331	cellular_component	contractile vacuole	TcCLB.506355.10
Tb927.10.8500	GO:0005355	molecular_function	glucose transmembrane transporter activity	TcCLB.506355.10,Tb927.10.8440,Tb927.10.8450
Tb927.10.8500	GO:0106123	cellular_component	reservosome	TcCLB.506355.10
Tb927.10.8500	GO:1904659	biological_process	glucose transmembrane transport	TcCLB.506355.10
Tb927.10.8500	GO:0005886	cellular_component	plasma membrane	Tb927.10.8480,Tb927.10.8460,Tb927.10.8440,Tb927.10.8490,Tb927.10.8450,Tb927.10.8470
Tb927.10.8500	GO:0005737	cellular_component	cytoplasm	Tb927.10.8440
Tb927.11.1260	GO:0005507	molecular_function	copper ion binding	TcIL3000.11.1210
Tb11.v5.0331	GO:0000331	cellular_component	contractile vacuole	TcCLB.506355.10
Tb11.v5.0331	GO:0005355	molecular_function	glucose transmembrane transporter activity	TcCLB.506355.10,Tb927.10.8440,Tb927.10.8450
Tb11.v5.0331	GO:0106123	cellular_component	reservosome	TcCLB.506355.10
Tb11.v5.0331	GO:1904659	biological_process	glucose transmembrane transport	TcCLB.506355.10
Tb11.v5.0331	GO:0120267	cellular_component	pellicular membrane	Tb927.10.8480,Tb927.10.8450,Tb927.10.8460,Tb927.10.8440,Tb927.10.8530,Tb927.10.8500,Tb927.10.8520,Tb927.10.8490,Tb927.10.8470,Tb927.10.8510
Tb11.v5.0331	GO:0051286	cellular_component	cell tip	Tb927.10.8480,Tb927.10.8450,Tb927.10.8460,Tb927.10.8500,Tb927.10.8520,Tb927.10.8490,Tb927.10.8470,Tb927.10.8510
Tb11.v5.0331	GO:0005886	cellular_component	plasma membrane	Tb927.10.8480,Tb927.10.8460,Tb927.10.8440,Tb927.10.8490,Tb927.10.8450,Tb927.10.8470
Tb11.v5.0331	GO:0005737	cellular_component	cytoplasm	Tb927.10.8440
Tb927.1.2360	GO:0000331	cellular_component	contractile vacuole	TcCLB.411235.9
Tb927.1.2360	GO:0000785	cellular_component	chromatin	TcCLB.411235.9
Tb927.1.2360	GO:0106123	cellular_component	reservosome	TcCLB.411235.9
Tb927.1.2380	GO:0000331	cellular_component	contractile vacuole	TcCLB.411235.9
Tb927.1.2380	GO:0000785	cellular_component	chromatin	TcCLB.411235.9
Tb927.1.2380	GO:0106123	cellular_component	reservosome	TcCLB.411235.9
Tb927.8.3790	GO:0000785	cellular_component	chromatin	TcCLB.422189.20
Tb927.1.2400	GO:0000331	cellular_component	contractile vacuole	TcCLB.411235.9
Tb927.1.2400	GO:0000785	cellular_component	chromatin	TcCLB.411235.9
Tb927.1.2400	GO:0106123	cellular_component	reservosome	TcCLB.411235.9
Tb927.8.1910	GO:0000331	cellular_component	contractile vacuole	TcCLB.510837.20,TcCLB.507689.30
Tb927.8.1910	GO:0000785	cellular_component	chromatin	TcCLB.511391.120
Tb927.8.1910	GO:0005761	cellular_component	mitochondrial ribosome	TcCLB.511391.120
Tb927.11.7675	GO:0000785	cellular_component	chromatin	TcCLB.508475.10
Tb927.11.7675	GO:0042301	molecular_function	phosphate ion binding	TcCLB.508823.120
Tb927.11.7685	GO:0000785	cellular_component	chromatin	TcCLB.508475.10
Tb927.11.7685	GO:0042301	molecular_function	phosphate ion binding	TcCLB.508823.120
Tb927.11.7685	GO:0005737	cellular_component	cytoplasm	Tb927.11.7675
Tb927.1.2340	GO:0000331	cellular_component	contractile vacuole	TcCLB.411235.9
Tb927.1.2340	GO:0000785	cellular_component	chromatin	TcCLB.411235.9
Tb927.1.2340	GO:0106123	cellular_component	reservosome	TcCLB.411235.9
Tb927.4.3590	GO:0000785	cellular_component	chromatin	TcCLB.507671.30
Tb927.7.1340	GO:0000331	cellular_component	contractile vacuole	TcCLB.508209.120
Tb927.7.2690	GO:0005761	cellular_component	mitochondrial ribosome	TcCLB.506859.249,TcCLB.511817.30
Tb927.8.4410	GO:0042301	molecular_function	phosphate ion binding	TcCLB.506865.10
Tb927.8.6890	GO:0000331	cellular_component	contractile vacuole	TcCLB.504035.84
Tb927.10.5670	GO:0005634	cellular_component	nucleus	TcCLB.504163.110,TcCLB.510301.80
Tb927.10.5670	GO:0071944	cellular_component	cell periphery	TcCLB.504163.110,TcCLB.510301.80
Tb927.10.5670	GO:0020023	cellular_component	kinetoplast	TcCLB.504163.110,TcCLB.510301.80
Tb927.11.5290	GO:0000331	cellular_component	contractile vacuole	TcCLB.504125.50
Tb927.9.12750	GO:0005761	cellular_component	mitochondrial ribosome	TcCLB.510743.120
Tb927.11.10150	GO:0005761	cellular_component	mitochondrial ribosome	TcCLB.509747.30,TcCLB.510719.150
Tb927.9.10400	GO:0000785	cellular_component	chromatin	TcCLB.506147.190
Tb927.9.5860	GO:0106123	cellular_component	reservosome	TcCLB.509445.10,TcCLB.487507.10,TcCLB.505983.9
Tb927.9.5860	GO:0000785	cellular_component	chromatin	TcCLB.487507.10
Tb927.10.13770	GO:0005761	cellular_component	mitochondrial ribosome	TcCLB.511277.539,TcCLB.507993.89
Tb927.10.13810	GO:0005761	cellular_component	mitochondrial ribosome	TcCLB.507993.36
Tb927.10.10140	GO:0000785	cellular_component	chromatin	TcCLB.508307.70
Tb927.11.510	GO:0000785	cellular_component	chromatin	TcCLB.507093.229
Tb927.4.1810	GO:0005761	cellular_component	mitochondrial ribosome	TcCLB.510879.90
Tb927.1.2430	GO:0005681	cellular_component	spliceosomal complex	TcCLB.505931.50
Tb927.4.4380	GO:0000785	cellular_component	chromatin	TcCLB.510773.20
Tb927.4.4380	GO:0106123	cellular_component	reservosome	TcCLB.510773.20
Tb927.4.4380	GO:0005764	cellular_component	lysosome	TcCLB.511385.30
Tb927.4.4380	GO:0005886	cellular_component	plasma membrane	TcCLB.511385.30
Tb927.4.4380	GO:0020015	cellular_component	glycosome	TcCLB.511385.30
Tb927.4.4380	GO:0005739	cellular_component	mitochondrion	TcCLB.511385.30
Tb927.10.16120	GO:0005761	cellular_component	mitochondrial ribosome	TcCLB.507211.40
Tb927.10.3280	GO:0000785	cellular_component	chromatin	TcCLB.503575.34
Tb927.10.3280	GO:0042301	molecular_function	phosphate ion binding	TcCLB.503575.34
Tb927.10.3280	GO:0005730	cellular_component	nucleolus	Tb927.9.2020
Tb927.11.11680	GO:0005761	cellular_component	mitochondrial ribosome	TcCLB.506025.60
Tb927.11.4810	GO:0000331	cellular_component	contractile vacuole	TcCLB.503449.14
Tb927.10.10130	GO:0005761	cellular_component	mitochondrial ribosome	TcCLB.508307.80
Tb927.11.6460	GO:0000785	cellular_component	chromatin	TcCLB.510101.380
Tb927.5.2780	GO:0000785	cellular_component	chromatin	TcCLB.503955.20
Tb927.10.9970	GO:0000331	cellular_component	contractile vacuole	TcCLB.504103.20
Tb927.7.2890	GO:0000785	cellular_component	chromatin	TcCLB.510525.110
Tb927.11.13500	GO:0000331	cellular_component	contractile vacuole	TcCLB.506755.20
Tb927.11.13500	GO:0000785	cellular_component	chromatin	TcCLB.506755.20
Tb11.v5.0412	GO:0005761	cellular_component	mitochondrial ribosome	TcCLB.511353.20
Tb11.v5.0412	GO:0005763	cellular_component	mitochondrial small ribosomal subunit	Tb927.10.16090
Tb11.v5.0412	GO:0005759	cellular_component	mitochondrial matrix	Tb927.10.16090
Tb11.v5.0412	GO:0005739	cellular_component	mitochondrion	Tb927.10.16090
Tb927.11.1630	GO:0005761	cellular_component	mitochondrial ribosome	TcCLB.506629.120,TcCLB.506367.140
Tb927.7.2910	GO:0000785	cellular_component	chromatin	TcCLB.510525.110
Tb927.10.6400	GO:0000331	cellular_component	contractile vacuole	TcCLB.507641.290
Tb927.10.6400	GO:0030515	molecular_function	snoRNA binding	Tb927.10.6510
Tb927.10.6400	GO:0005737	cellular_component	cytoplasm	Tb927.10.6510
Tb927.11.1840	GO:0000785	cellular_component	chromatin	TcCLB.509837.10
Tb927.11.1840	GO:0000281	biological_process	mitotic cytokinesis	Tb11.1380
Tb927.9.5890	GO:0020015	cellular_component	glycosome	TcCLB.509445.30
Tb927.7.1180	GO:0005737	cellular_component	cytoplasm	TcCLB.508213.20
Tb927.10.2560	GO:0106123	cellular_component	reservosome	TcCLB.507883.109
Tb927.10.2560	GO:0005761	cellular_component	mitochondrial ribosome	TcCLB.507883.109
Tb927.10.2560	GO:0000331	cellular_component	contractile vacuole	TcCLB.506195.110
Tb927.11.13290	GO:0000331	cellular_component	contractile vacuole	TcCLB.506755.250
Tb927.2.4740	GO:0005761	cellular_component	mitochondrial ribosome	TcCLB.511621.200,TcCLB.511621.70
Tb927.7.7230	GO:0046857	molecular_function	oxidoreductase activity, acting on other nitrogenous compounds as donors, with NAD or NADP as acceptor	TcCLB.506791.70,TcCLB.510611.60
Tb927.10.14820	GO:0000331	cellular_component	contractile vacuole	TcCLB.506211.160,TcCLB.511289.70
Tb927.10.14820	GO:0000785	cellular_component	chromatin	TcCLB.506211.160
Tb927.10.14820	GO:0106123	cellular_component	reservosome	TcCLB.506211.160,TcCLB.511289.70
Tb927.10.14830	GO:0000331	cellular_component	contractile vacuole	TcCLB.506211.160,TcCLB.511289.70
Tb927.10.14830	GO:0000785	cellular_component	chromatin	TcCLB.506211.160
Tb927.10.14830	GO:0106123	cellular_component	reservosome	TcCLB.506211.160,TcCLB.511289.70
Tb927.10.14840	GO:0000331	cellular_component	contractile vacuole	TcCLB.506211.160,TcCLB.511289.70
Tb927.10.14840	GO:0000785	cellular_component	chromatin	TcCLB.506211.160
Tb927.10.14840	GO:0106123	cellular_component	reservosome	TcCLB.506211.160,TcCLB.511289.70
Tb927.11.15240	GO:0106123	cellular_component	reservosome	TcCLB.511711.80
Tb927.11.715	GO:0000785	cellular_component	chromatin	TcCLB.506925.104
Tb927.11.715	GO:0120280	cellular_component	ciliary pro-basal body	Tb927.11.18680
Tb927.11.715	GO:0005737	cellular_component	cytoplasm	Tb927.11.18680
Tb927.11.715	GO:0120118	cellular_component	flagella connector	Tb927.11.18680
Tb11.v5.0469	GO:0000331	cellular_component	contractile vacuole	TcCLB.506563.40
Tb11.v5.0469	GO:0000785	cellular_component	chromatin	TcCLB.506563.40
Tb11.v5.0469	GO:0106123	cellular_component	reservosome	TcCLB.506563.40
Tb927.7.5170	GO:0000785	cellular_component	chromatin	TcCLB.509151.140
Tb927.7.5180	GO:0000785	cellular_component	chromatin	TcCLB.509151.140
Tb927.9.5150	GO:0000785	cellular_component	chromatin	TcCLB.508277.120
Tb927.6.1500	GO:0000785	cellular_component	chromatin	TcCLB.505807.110
Tb927.6.1500	GO:0000331	cellular_component	contractile vacuole	TcCLB.503815.10
Tb927.4.1100	GO:0000785	cellular_component	chromatin	TcCLB.506405.149
Tb927.7.1640	GO:0005761	cellular_component	mitochondrial ribosome	TcCLB.508207.200
Tb927.9.11580	GO:0000331	cellular_component	contractile vacuole	TcCLB.507009.10
Tb927.9.11580	GO:0000785	cellular_component	chromatin	TcCLB.508461.570
Tb927.9.11580	GO:0106123	cellular_component	reservosome	TcCLB.508461.570
Tb927.11.4530	GO:0005634	cellular_component	nucleus	TcCLB.506227.230
Tb927.11.4530	GO:0071944	cellular_component	cell periphery	TcCLB.506227.230
Tb927.11.4530	GO:0005515	molecular_function	protein binding	TcCLB.506227.230
Tb927.10.11770	GO:0048038	molecular_function	quinone binding	TcCLB.504009.70
Tb927.10.11770	GO:0020037	molecular_function	heme binding	TcCLB.504009.70
Tb927.1.4100	GO:0000785	cellular_component	chromatin	TcCLB.506529.360
Tb927.7.3050	GO:0000331	cellular_component	contractile vacuole	TcCLB.510529.30
Tb927.7.3050	GO:0005761	cellular_component	mitochondrial ribosome	TcCLB.510529.30
Tb927.11.16480	GO:0000331	cellular_component	contractile vacuole	TcCLB.511529.160
Tb05.5K5.150	GO:0005681	cellular_component	spliceosomal complex	TcCLB.419417.4
Tb05.5K5.150	GO:0106123	cellular_component	reservosome	TcCLB.509539.50
Tb927.10.11250	GO:0000331	cellular_component	contractile vacuole	TcCLB.507711.60
Tb927.11.5060	GO:0005761	cellular_component	mitochondrial ribosome	TcCLB.507667.20
Tb927.5.4250	GO:0000331	cellular_component	contractile vacuole	TcCLB.507941.150
Tb927.5.4250	GO:0000785	cellular_component	chromatin	TcCLB.507941.150
Tb927.9.1530	GO:0005681	cellular_component	spliceosomal complex	TcCLB.510347.40
Tb927.9.15360	GO:0000785	cellular_component	chromatin	TcCLB.510769.49
Tb927.3.2880	GO:0000331	cellular_component	contractile vacuole	TcCLB.503903.60
Tb927.6.2200	GO:0005681	cellular_component	spliceosomal complex	TcCLB.507927.60
Tb927.10.12700	GO:0000785	cellular_component	chromatin	TcCLB.507831.70
Tb927.7.2930	GO:0000785	cellular_component	chromatin	TcCLB.510525.110
Tb927.7.2940	GO:0000785	cellular_component	chromatin	TcCLB.510525.110
Tb927.11.11725	GO:0000331	cellular_component	contractile vacuole	TcCLB.506025.14
Tb927.7.2900	GO:0000785	cellular_component	chromatin	TcCLB.510525.110
Tb927.6.4980	GO:0005515	molecular_function	protein binding	TcCLB.506945.230
Tb927.6.4980	GO:0000785	cellular_component	chromatin	TcCLB.409117.20
Tb927.6.4990	GO:0000785	cellular_component	chromatin	TcCLB.506945.240
Tb927.6.4990	GO:0106123	cellular_component	reservosome	TcCLB.506945.240
Tb927.11.9830	GO:0005761	cellular_component	mitochondrial ribosome	TcCLB.507163.90
Tb927.10.8370	GO:0005761	cellular_component	mitochondrial ribosome	TcCLB.506251.110
Tb927.11.2650	GO:0000331	cellular_component	contractile vacuole	TcCLB.504153.310
Tb927.5.4190	GO:0000331	cellular_component	contractile vacuole	TcCLB.507941.150
Tb927.5.4190	GO:0000785	cellular_component	chromatin	TcCLB.507941.150
Tb927.5.4210	GO:0000331	cellular_component	contractile vacuole	TcCLB.507941.150
Tb927.5.4210	GO:0000785	cellular_component	chromatin	TcCLB.507941.150
Tb927.9.8290	GO:0005761	cellular_component	mitochondrial ribosome	TcCLB.504255.10
Tb927.9.8990	GO:0000785	cellular_component	chromatin	TcCLB.510431.20
Tb927.10.11260	GO:0005761	cellular_component	mitochondrial ribosome	TcCLB.507711.50
Tb927.10.11300	GO:0000785	cellular_component	chromatin	TcCLB.507711.20
Tb927.11.10080	GO:0005761	cellular_component	mitochondrial ribosome	TcCLB.510719.74
Tb927.11.6370	GO:0000785	cellular_component	chromatin	TcCLB.510101.250
Tb927.3.3480	GO:0005681	cellular_component	spliceosomal complex	TcCLB.504431.90,TcCLB.507951.140
Tb927.3.3490	GO:0000785	cellular_component	chromatin	TcCLB.504431.64
Tb927.3.770	GO:0005761	cellular_component	mitochondrial ribosome	TcCLB.511867.40
Tb927.3.820	GO:0005761	cellular_component	mitochondrial ribosome	TcCLB.511867.100
Tb927.3.860	GO:0106123	cellular_component	reservosome	TcCLB.511867.140
Tb927.10.7230	GO:0000331	cellular_component	contractile vacuole	TcCLB.509537.50
Tb927.4.3690	GO:0005761	cellular_component	mitochondrial ribosome	TcCLB.504129.30
Tb927.4.3740	GO:0000785	cellular_component	chromatin	TcCLB.509631.140
Tb927.7.1140	GO:0000331	cellular_component	contractile vacuole	TcCLB.503899.119
Tb927.7.1140	GO:0005654	cellular_component	nucleoplasm	Tb927.7.1120
Tb927.9.3480	GO:0005681	cellular_component	spliceosomal complex	TcCLB.511577.10
Tb927.9.9310	GO:0005761	cellular_component	mitochondrial ribosome	TcCLB.506885.110
Tb927.4.1800	GO:0000785	cellular_component	chromatin	TcCLB.510879.110
Tb927.10.11350	GO:0005761	cellular_component	mitochondrial ribosome	TcCLB.507709.110
Tb927.10.12500	GO:0106123	cellular_component	reservosome	TcCLB.506649.20
Tb927.10.12500	GO:0020016	cellular_component	ciliary pocket	Tb927.10.12510
Tb11.v5.0799	GO:0000331	cellular_component	contractile vacuole	TcCLB.504427.64
Tb11.v5.0799	GO:0097014	cellular_component	ciliary plasm	Tb927.8.2470
Tb11.v5.0799	GO:0031981	cellular_component	nuclear lumen	Tb927.8.2470
Tb927.9.9660	GO:0000785	cellular_component	chromatin	TcCLB.506885.340
Tb927.10.12050	GO:0005761	cellular_component	mitochondrial ribosome	TcCLB.510123.10
Tb927.11.550	GO:0000785	cellular_component	chromatin	TcCLB.507093.300
Tb927.11.6280	GO:0000331	cellular_component	contractile vacuole	TcCLB.510101.140,TcCLB.506297.190
Tb927.11.6280	GO:0000785	cellular_component	chromatin	TcCLB.510101.140
Tb927.5.4240	GO:0000331	cellular_component	contractile vacuole	TcCLB.507941.150
Tb927.5.4240	GO:0000785	cellular_component	chromatin	TcCLB.507941.150
Tb927.11.1710	GO:0000785	cellular_component	chromatin	TcCLB.509831.36
Tb927.7.4710	GO:0005761	cellular_component	mitochondrial ribosome	TcCLB.507521.120
Tb927.4.1510	GO:0106123	cellular_component	reservosome	TcCLB.504057.11
Tb927.8.5830	GO:0000785	cellular_component	chromatin	TcCLB.510603.110
Tb927.11.5000	GO:0000785	cellular_component	chromatin	TcCLB.507669.70
Tb927.11.500	GO:0005681	cellular_component	spliceosomal complex	TcCLB.507093.220
Tb05.5K5.130	GO:0000331	cellular_component	contractile vacuole	TcCLB.510353.30
Tb05.5K5.130	GO:0000785	cellular_component	chromatin	TcCLB.510353.30
Tb11.1380	GO:0000785	cellular_component	chromatin	TcCLB.509837.10
Tb11.1380	GO:0030863	cellular_component	cortical cytoskeleton	Tb927.11.1840
Tb927.4.1610	GO:0000785	cellular_component	chromatin	TcCLB.504057.97
Tb927.3.5180	GO:0106123	cellular_component	reservosome	TcCLB.510145.20
Tb927.4.3060	GO:0000785	cellular_component	chromatin	TcCLB.506265.130
Tb927.8.4730	GO:0015809	biological_process	L-arginine transmembrane transport	TcCLB.511411.30
Tb927.8.4730	GO:0015181	molecular_function	L-arginine transmembrane transporter activity	TcCLB.511411.30
Tb927.8.4730	GO:0005783	cellular_component	endoplasmic reticulum	Tb927.8.4700
Tb927.8.4730	GO:0005635	cellular_component	nuclear envelope	Tb927.8.4700
Tb927.11.4880	GO:0000785	cellular_component	chromatin	TcCLB.507669.190
Tb927.3.4040	GO:0005681	cellular_component	spliceosomal complex	TcCLB.507529.50
Tb927.11.1250	GO:0005761	cellular_component	mitochondrial ribosome	TcCLB.511445.130
Tb927.5.4260	GO:0000331	cellular_component	contractile vacuole	TcCLB.507941.150
Tb927.5.4260	GO:0000785	cellular_component	chromatin	TcCLB.507941.150
Tb927.10.1390	GO:0106123	cellular_component	reservosome	TcCLB.506457.40
Tb927.11.10600	GO:0005761	cellular_component	mitochondrial ribosome	TcCLB.506673.10
Tb927.7.3100	GO:0005761	cellular_component	mitochondrial ribosome	TcCLB.510531.40
Tb927.10.3650	GO:0000331	cellular_component	contractile vacuole	TcCLB.508535.10
Tb927.10.3660	GO:0009083	biological_process	branched-chain amino acid catabolic process	TcCLB.503841.70
Tb927.10.3660	GO:0004084	molecular_function	branched-chain-amino-acid transaminase activity	TcCLB.503841.70
Tb927.11.880	GO:0000785	cellular_component	chromatin	TcCLB.506925.300
Tb927.11.880	GO:0106123	cellular_component	reservosome	TcCLB.506925.300
Tb927.11.8950	GO:0000785	cellular_component	chromatin	TcCLB.511801.10
Tb927.5.1790	GO:0005761	cellular_component	mitochondrial ribosome	TcCLB.505555.30
Tb927.8.3750	GO:0000785	cellular_component	chromatin	TcCLB.511573.58
Tb927.8.3750	GO:0042301	molecular_function	phosphate ion binding	TcCLB.511573.58
Tb927.9.11850	GO:0000785	cellular_component	chromatin	TcCLB.507011.60
Tb927.9.1810	GO:0000785	cellular_component	chromatin	TcCLB.509979.90
Tb927.5.3980	GO:0005761	cellular_component	mitochondrial ribosome	TcCLB.506947.100
Tb10.v4.0247	GO:0000785	cellular_component	chromatin	TcCLB.505683.10
Tb10.v4.0247	GO:0106123	cellular_component	reservosome	TcCLB.504191.10
Tb927.9.3640	GO:0005761	cellular_component	mitochondrial ribosome	TcCLB.506895.30,TcCLB.508501.280
Tb927.7.3430	GO:0005761	cellular_component	mitochondrial ribosome	TcCLB.508323.94
Tb927.7.3460	GO:0005761	cellular_component	mitochondrial ribosome	TcCLB.508323.110
Tb927.11.1270	GO:0000331	cellular_component	contractile vacuole	TcCLB.503893.30
Tb927.6.4560	GO:0005761	cellular_component	mitochondrial ribosome	TcCLB.506831.60,TcCLB.511731.80
Tb927.8.4770	GO:0106123	cellular_component	reservosome	TcCLB.508837.74
Tb927.10.3250	GO:0005761	cellular_component	mitochondrial ribosome	TcCLB.503575.54
Tb11.v5.0199	GO:0000785	cellular_component	chromatin	TcCLB.507639.20
Tb11.v5.0199	GO:0042393	molecular_function	histone binding	Tb927.10.6060
Tb11.v5.0199	GO:0006338	biological_process	chromatin remodeling	Tb927.10.6060
Tb11.v5.0199	GO:0001933	biological_process	negative regulation of protein phosphorylation	Tb927.10.6060
Tb927.7.1320	GO:0000331	cellular_component	contractile vacuole	TcCLB.508209.120
Tb927.11.18680	GO:0000785	cellular_component	chromatin	TcCLB.506925.104
Tb927.11.7705	GO:0005515	molecular_function	protein binding	TcCLB.506945.230
Tb927.11.7705	GO:0000785	cellular_component	chromatin	TcCLB.409117.20
Tb927.1.2330	GO:0000331	cellular_component	contractile vacuole	TcCLB.506563.40
Tb927.1.2330	GO:0000785	cellular_component	chromatin	TcCLB.506563.40
Tb927.1.2330	GO:0106123	cellular_component	reservosome	TcCLB.506563.40
Tb927.1.2450	GO:0005681	cellular_component	spliceosomal complex	TcCLB.505931.50
Tb927.1.2450	GO:0042301	molecular_function	phosphate ion binding	Tb927.1.2430
Tb927.1.2470	GO:0005681	cellular_component	spliceosomal complex	TcCLB.505931.50
Tb927.1.2470	GO:0042301	molecular_function	phosphate ion binding	Tb927.1.2430
Tb927.1.2490	GO:0005681	cellular_component	spliceosomal complex	TcCLB.505931.50
Tb927.1.2490	GO:0042301	molecular_function	phosphate ion binding	Tb927.1.2430
Tb927.1.2510	GO:0005681	cellular_component	spliceosomal complex	TcCLB.505931.50
Tb927.1.2510	GO:0042301	molecular_function	phosphate ion binding	Tb927.1.2430
Tb927.1.2550	GO:0005681	cellular_component	spliceosomal complex	TcCLB.505931.50
Tb927.1.2550	GO:0042301	molecular_function	phosphate ion binding	Tb927.1.2430
Tb927.3.1060	GO:0000785	cellular_component	chromatin	TcCLB.509455.130
Tb927.8.3110	GO:0005761	cellular_component	mitochondrial ribosome	TcCLB.510515.110
Tb927.10.16170	GO:0006970	biological_process	response to osmotic stress	TcCLB.507213.30
Tb927.11.16860	GO:0005761	cellular_component	mitochondrial ribosome	TcCLB.509067.30
Tb927.11.6870	GO:0005681	cellular_component	spliceosomal complex	TcCLB.511167.90,TcCLB.506775.80
Tb927.8.3380	GO:0045273	cellular_component	respiratory chain complex II (succinate dehydrogenase)	TcCLB.509769.60
Tb927.8.3380	GO:0048039	molecular_function	ubiquinone binding	TcCLB.509769.60
Tb927.8.550	GO:0000331	cellular_component	contractile vacuole	TcCLB.510855.10
Tb927.8.5120	GO:0000331	cellular_component	contractile vacuole	TcCLB.506949.50
Tb927.8.5120	GO:0000785	cellular_component	chromatin	TcCLB.506949.50
Tb927.11.11150	GO:0005681	cellular_component	spliceosomal complex	TcCLB.511671.120,TcCLB.508831.70
Tb927.3.3690	GO:0000785	cellular_component	chromatin	TcCLB.510149.120
Tb927.11.6530	GO:0000785	cellular_component	chromatin	TcCLB.510101.450
Tb927.11.9720	GO:0000331	cellular_component	contractile vacuole	TcCLB.506963.14
Tb927.11.9720	GO:0000785	cellular_component	chromatin	TcCLB.506963.14
Tb927.10.560	GO:0000785	cellular_component	chromatin	TcCLB.507837.50
Tb927.10.560	GO:0005730	cellular_component	nucleolus	Tb927.1.3180
Tb927.10.5610	GO:0000785	cellular_component	chromatin	TcCLB.504163.30
Tb927.10.5610	GO:0030515	molecular_function	snoRNA binding	Tb927.8.1110
Tb927.10.5630	GO:0000331	cellular_component	contractile vacuole	TcCLB.504163.60
Tb927.9.8420	GO:0000785	cellular_component	chromatin	TcCLB.510241.50
Tb927.11.15500	GO:0005761	cellular_component	mitochondrial ribosome	TcCLB.509269.10
Tb927.10.380	GO:0005761	cellular_component	mitochondrial ribosome	TcCLB.506869.40
Tb927.7.2880	GO:0000785	cellular_component	chromatin	TcCLB.510525.110
Tb927.8.5440	GO:0000785	cellular_component	chromatin	TcCLB.509391.10
Tb927.8.5440	GO:0106123	cellular_component	reservosome	TcCLB.509391.20,TcCLB.509391.10,TcCLB.509391.30
Tb927.8.5440	GO:0005886	cellular_component	plasma membrane	Tb927.8.5470
Tb927.8.5440	GO:0060170	cellular_component	ciliary membrane	Tb927.8.5470
Tb927.11.11475	GO:0000331	cellular_component	contractile vacuole	TcCLB.506025.14
Tb927.11.11475	GO:0005737	cellular_component	cytoplasm	Tb927.11.11725
Tb927.11.5300	GO:0106123	cellular_component	reservosome	TcCLB.504125.60
Tb927.2.4890	GO:0005761	cellular_component	mitochondrial ribosome	TcCLB.511621.200,TcCLB.511621.70
Tb927.2.4890	GO:0005759	cellular_component	mitochondrial matrix	Tb927.2.4740
Tb927.11.11470	GO:0005761	cellular_component	mitochondrial ribosome	TcCLB.511803.50
Tb927.3.5280	GO:0005681	cellular_component	spliceosomal complex	TcCLB.508409.270,TcCLB.510143.80
Tb927.3.5300	GO:0005761	cellular_component	mitochondrial ribosome	TcCLB.510143.60
Tb11.02.5100b	GO:0005761	cellular_component	mitochondrial ribosome	TcCLB.510381.70
Tb927.11.6000	GO:0005761	cellular_component	mitochondrial ribosome	TcCLB.504149.130
Tb927.10.15410	GO:0000785	cellular_component	chromatin	TcCLB.506503.69
Tb927.10.15410	GO:0042301	molecular_function	phosphate ion binding	TcCLB.506503.69
Tb927.10.15410	GO:0106123	cellular_component	reservosome	TcCLB.511293.69
Tb927.11.6160	GO:0005681	cellular_component	spliceosomal complex	TcCLB.508041.60,TcCLB.506297.300
Tb927.11.6180	GO:0000785	cellular_component	chromatin	TcCLB.510101.30
Tb927.11.6200	GO:0000785	cellular_component	chromatin	TcCLB.510101.30
Tb927.11.7214	GO:0005761	cellular_component	mitochondrial ribosome	TcCLB.510381.70
Tb927.11.3360	GO:0000785	cellular_component	chromatin	TcCLB.507099.10
Tb927.9.13240	GO:0000785	cellular_component	chromatin	TcCLB.510747.34
Tb927.8.3630	GO:0000331	cellular_component	contractile vacuole	TcCLB.511575.130
Tb927.8.3630	GO:0005783	cellular_component	endoplasmic reticulum	Tb927.8.3620,Tb927.8.3650
Tb927.8.3630	GO:0005886	cellular_component	plasma membrane	Tb927.8.3620
Tb927.7.2620	GO:0005761	cellular_component	mitochondrial ribosome	TcCLB.506859.130
Tb927.1.2350	GO:0000331	cellular_component	contractile vacuole	TcCLB.506563.40
Tb927.1.2350	GO:0000785	cellular_component	chromatin	TcCLB.506563.40
Tb927.1.2350	GO:0106123	cellular_component	reservosome	TcCLB.506563.40
Tb927.6.4140	GO:0000331	cellular_component	contractile vacuole	TcCLB.511733.90
Tb927.6.4140	GO:0000785	cellular_component	chromatin	TcCLB.511733.90
Tb927.6.4200	GO:0005761	cellular_component	mitochondrial ribosome	TcCLB.511733.20
Tb927.7.1430	GO:0000785	cellular_component	chromatin	TcCLB.503579.20
Tb927.9.13010	GO:0005761	cellular_component	mitochondrial ribosome	TcCLB.508465.70
Tb11.v5.0496	GO:0000785	cellular_component	chromatin	TcCLB.505683.10
Tb11.v5.0496	GO:0106123	cellular_component	reservosome	TcCLB.504191.10
Tb927.11.7470	GO:0000785	cellular_component	chromatin	TcCLB.506163.30
Tb927.10.13110	GO:0000785	cellular_component	chromatin	TcCLB.506359.80
Tb927.10.13190	GO:0042301	molecular_function	phosphate ion binding	TcCLB.504215.40
Tb927.9.13680	GO:0005681	cellular_component	spliceosomal complex	TcCLB.510755.50,TcCLB.510755.60
Tb927.11.6130	GO:0106123	cellular_component	reservosome	TcCLB.508041.10,TcCLB.506297.350
Tb11.v5.0587	GO:0000785	cellular_component	chromatin	TcCLB.506227.150
Tb11.v5.0587	GO:0097740	cellular_component	paraflagellar rod	Tb927.11.4610
Tb927.4.3450	GO:0005761	cellular_component	mitochondrial ribosome	TcCLB.507159.30,TcCLB.507485.60
Tb927.2.2590	GO:0005761	cellular_component	mitochondrial ribosome	TcCLB.508741.100,TcCLB.511685.50
Tb927.2.3610	GO:0005761	cellular_component	mitochondrial ribosome	TcCLB.511115.30
Tb927.2.3610	GO:0000331	cellular_component	contractile vacuole	TcCLB.507715.34
Tb927.7.1050	GO:0000785	cellular_component	chromatin	TcCLB.503899.20
Tb927.8.810	GO:0000785	cellular_component	chromatin	TcCLB.510861.30
Tb927.8.6150	GO:0000785	cellular_component	chromatin	TcCLB.511069.10
Tb927.8.6150	GO:0042301	molecular_function	phosphate ion binding	TcCLB.511903.110,Tb927.8.6160
Tb927.9.1850	GO:0000785	cellular_component	chromatin	TcCLB.509979.90
Tb927.11.10620	GO:0000785	cellular_component	chromatin	TcCLB.506673.30
Tb927.10.9030	GO:0055074	biological_process	calcium ion homeostasis	TcCLB.504171.40
Tb927.10.9030	GO:0047484	biological_process	regulation of response to osmotic stress	TcCLB.504171.40
Tb927.10.9030	GO:0008381	molecular_function	mechanosensitive monoatomic ion channel activity	TcCLB.504171.40
Tb927.10.9030	GO:0000331	cellular_component	contractile vacuole	TcCLB.504171.40
Tb927.10.9030	GO:0005886	cellular_component	plasma membrane	TcCLB.504171.40
Tb927.10.9030	GO:0048870	biological_process	cell motility	TcCLB.504171.40
Tb927.10.9030	GO:0140384	biological_process	metacyclogenesis	TcCLB.504171.40
Tb927.10.1080	GO:0000785	cellular_component	chromatin	TcCLB.504181.20
Tb927.10.10830	GO:0005681	cellular_component	spliceosomal complex	TcCLB.503419.50,TcCLB.509105.90
Tb927.10.10830	GO:0005761	cellular_component	mitochondrial ribosome	TcCLB.503419.50
Tb927.10.10890	GO:0000331	cellular_component	contractile vacuole	TcCLB.507713.30
Tb927.10.10900	GO:0000331	cellular_component	contractile vacuole	TcCLB.507713.30
Tb927.10.10900	GO:0005654	cellular_component	nucleoplasm	Tb927.10.10940,Tb927.10.10910,Tb927.10.10920,Tb927.10.10890,Tb927.10.10980
Tb927.11.10570	GO:0005761	cellular_component	mitochondrial ribosome	TcCLB.510285.110
Tb927.1.2990	GO:0005761	cellular_component	mitochondrial ribosome	TcCLB.506363.50
Tb927.10.6910	GO:0000785	cellular_component	chromatin	TcCLB.505683.10
Tb927.10.6910	GO:0106123	cellular_component	reservosome	TcCLB.504191.10
Tb927.10.6950	GO:0000785	cellular_component	chromatin	TcCLB.505683.10
Tb927.10.6950	GO:0106123	cellular_component	reservosome	TcCLB.504191.10
Tb927.8.7410	GO:0106123	cellular_component	reservosome	TcCLB.509011.40
Tb927.8.7410	GO:0030133	cellular_component	transport vesicle	Tb927.4.5010
Tb927.8.7410	GO:0005794	cellular_component	Golgi apparatus	Tb927.4.5010
Tb927.10.7570	GO:0000785	cellular_component	chromatin	TcCLB.510105.170
Tb927.10.7570	GO:0005761	cellular_component	mitochondrial ribosome	TcCLB.510105.170,TcCLB.509717.20
Tb927.6.1440	GO:0005761	cellular_component	mitochondrial ribosome	TcCLB.509033.60,TcCLB.505807.50
Tb927.6.1470	GO:0000785	cellular_component	chromatin	TcCLB.505807.60
Tb927.7.2820	GO:0000785	cellular_component	chromatin	TcCLB.510525.110
Tb927.7.2830	GO:0000785	cellular_component	chromatin	TcCLB.510525.110
Tb927.7.2840	GO:0000785	cellular_component	chromatin	TcCLB.510525.110
Tb927.7.2850	GO:0000785	cellular_component	chromatin	TcCLB.510525.110
Tb927.7.2860	GO:0000785	cellular_component	chromatin	TcCLB.510525.110
Tb927.7.3030	GO:0005761	cellular_component	mitochondrial ribosome	TcCLB.510529.10
Tb927.7.3030	GO:0005759	cellular_component	mitochondrial matrix	Tb927.7.2990
Tb927.7.3030	GO:0020023	cellular_component	kinetoplast	Tb927.7.2990
Tb927.7.3030	GO:0005739	cellular_component	mitochondrion	Tb927.7.2990
Tb927.5.1060	GO:0000785	cellular_component	chromatin	TcCLB.511181.50
Tb927.5.1060	GO:0106123	cellular_component	reservosome	TcCLB.511181.50
Tb927.5.4220	GO:0000331	cellular_component	contractile vacuole	TcCLB.507941.150
Tb927.5.4220	GO:0000785	cellular_component	chromatin	TcCLB.507941.150
Tb11.v5.0543	GO:0000331	cellular_component	contractile vacuole	TcCLB.507713.30
Tb11.v5.0543	GO:0005654	cellular_component	nucleoplasm	Tb927.10.10940,Tb927.10.10910,Tb927.10.10920,Tb927.10.10890,Tb927.10.10980
Tb927.6.5070	GO:0000785	cellular_component	chromatin	TcCLB.506945.320
Tb927.7.1290	GO:0000785	cellular_component	chromatin	TcCLB.508209.150
Tb927.6.4080	GO:0005761	cellular_component	mitochondrial ribosome	TcCLB.511735.20
Tb927.9.10310	GO:0000331	cellular_component	contractile vacuole	TcCLB.509551.30
Tb927.9.10310	GO:0000785	cellular_component	chromatin	TcCLB.509551.30
Tb927.8.5200	GO:0000331	cellular_component	contractile vacuole	TcCLB.511217.90
Tb927.8.5200	GO:0005761	cellular_component	mitochondrial ribosome	TcCLB.511217.90
Tb927.11.16280	GO:0000785	cellular_component	chromatin	TcCLB.511181.100
Tb927.11.16280	GO:0005737	cellular_component	cytoplasm	Tb927.5.1110
Tb927.10.14180	GO:0000785	cellular_component	chromatin	TcCLB.506525.20
Tb927.8.1110	GO:0000785	cellular_component	chromatin	TcCLB.504163.30
Tb927.8.1110	GO:0005730	cellular_component	nucleolus	Tb927.10.5610
Tb927.8.1110	GO:0097014	cellular_component	ciliary plasm	Tb927.10.5610
Tb927.8.1110	GO:0031981	cellular_component	nuclear lumen	Tb927.10.5610
Tb927.5.4120	GO:0005761	cellular_component	mitochondrial ribosome	TcCLB.507941.80
Tb927.5.4170	GO:0000331	cellular_component	contractile vacuole	TcCLB.507941.150
Tb927.5.4170	GO:0000785	cellular_component	chromatin	TcCLB.507941.150
Tb927.5.4200	GO:0000331	cellular_component	contractile vacuole	TcCLB.507941.150
Tb927.5.4200	GO:0000785	cellular_component	chromatin	TcCLB.507941.150
Tb927.8.4550	GO:0005761	cellular_component	mitochondrial ribosome	TcCLB.509571.10,TcCLB.511409.20
Tb927.8.4580	GO:0000785	cellular_component	chromatin	TcCLB.511409.50
Tb927.8.4610	GO:0106123	cellular_component	reservosome	TcCLB.509571.79,TcCLB.503689.4
Tb927.4.4600	GO:0005761	cellular_component	mitochondrial ribosome	TcCLB.511389.90,TcCLB.407477.69
Tb927.4.4610	GO:0005761	cellular_component	mitochondrial ribosome	TcCLB.407477.60,TcCLB.511389.100
Tb927.4.4620	GO:0000331	cellular_component	contractile vacuole	TcCLB.407477.50
Tb927.4.4640	GO:0005761	cellular_component	mitochondrial ribosome	TcCLB.407477.40
Tb927.10.2680	GO:0000331	cellular_component	contractile vacuole	TcCLB.503959.10
Tb927.7.3240	GO:0005761	cellular_component	mitochondrial ribosome	TcCLB.510533.100
Tb927.7.3180	GO:0042301	molecular_function	phosphate ion binding	TcCLB.510533.40
Tb927.7.3180	GO:0106123	cellular_component	reservosome	TcCLB.510533.40
Tb927.7.3410	GO:0000785	cellular_component	chromatin	TcCLB.508323.60
Tb927.7.3410	GO:0106123	cellular_component	reservosome	TcCLB.511825.50,TcCLB.511825.40,TcCLB.508323.70,TcCLB.508323.60
Tb927.7.3420	GO:0000785	cellular_component	chromatin	TcCLB.508323.84
Tb927.5.3400	GO:0000785	cellular_component	chromatin	TcCLB.509777.70
Tb927.5.3400	GO:0106123	cellular_component	reservosome	TcCLB.509777.70
Tb927.10.10920	GO:0000331	cellular_component	contractile vacuole	TcCLB.507713.30
Tb927.10.10940	GO:0000331	cellular_component	contractile vacuole	TcCLB.507713.30
Tb927.10.10950	GO:0000331	cellular_component	contractile vacuole	TcCLB.507713.30
Tb927.10.10950	GO:0005654	cellular_component	nucleoplasm	Tb927.10.10940,Tb927.10.10910,Tb927.10.10920,Tb927.10.10890,Tb927.10.10980
Tb927.10.10960	GO:0000331	cellular_component	contractile vacuole	TcCLB.507713.30
Tb927.10.10960	GO:0005654	cellular_component	nucleoplasm	Tb927.10.10940,Tb927.10.10910,Tb927.10.10920,Tb927.10.10890,Tb927.10.10980
Tb927.9.6510	GO:0005761	cellular_component	mitochondrial ribosome	TcCLB.504881.40
Tb927.9.8070	GO:0000785	cellular_component	chromatin	TcCLB.510241.50
Tb11.v5.0611	GO:0005761	cellular_component	mitochondrial ribosome	TcCLB.506859.70
Tb11.v5.0611	GO:0140525	cellular_component	antipodal site	Tb927.7.2570
Tb11.v5.0611	GO:0005759	cellular_component	mitochondrial matrix	Tb927.7.2570
Tb927.1.1210	GO:0005761	cellular_component	mitochondrial ribosome	TcCLB.507949.29,TcCLB.511423.149
Tb927.7.6800	GO:0005761	cellular_component	mitochondrial ribosome	TcCLB.503967.10,TcCLB.508909.190
Tb927.9.4190	GO:0106123	cellular_component	reservosome	TcCLB.506829.100
Tb927.9.8100	GO:0000785	cellular_component	chromatin	TcCLB.510241.60
Tb927.11.11460	GO:0000785	cellular_component	chromatin	TcCLB.511803.40
Tb927.5.4040	GO:0005761	cellular_component	mitochondrial ribosome	TcCLB.507941.10
Tb927.8.1330	GO:0000785	cellular_component	chromatin	TcCLB.506401.320
Tb927.9.13740	GO:0005681	cellular_component	spliceosomal complex	TcCLB.510755.50,TcCLB.510755.60
Tb927.9.13740	GO:0030133	cellular_component	transport vesicle	Tb927.9.13680
Tb927.9.13740	GO:0020016	cellular_component	ciliary pocket	Tb927.9.13680
Tb927.9.9940	GO:0000785	cellular_component	chromatin	TcCLB.506887.20
Tb927.10.1090	GO:0000785	cellular_component	chromatin	TcCLB.504181.20
Tb927.10.1090	GO:0005737	cellular_component	cytoplasm	Tb927.10.1080
Tb927.3.3450	GO:0005681	cellular_component	spliceosomal complex	TcCLB.504433.10,TcCLB.507951.170
Tb927.7.4550	GO:0005761	cellular_component	mitochondrial ribosome	TcCLB.506605.150
Tb927.10.14710	GO:0000785	cellular_component	chromatin	TcCLB.503833.40
Tb927.11.7330	GO:0000331	cellular_component	contractile vacuole	TcCLB.506779.120
Tb927.3.1690	GO:0000331	cellular_component	contractile vacuole	TcCLB.510089.210
Tb927.6.2230	GO:0000331	cellular_component	contractile vacuole	TcCLB.507927.20
Tb927.6.2230	GO:0106123	cellular_component	reservosome	TcCLB.507927.20
Tb927.6.2230	GO:0005761	cellular_component	mitochondrial ribosome	TcCLB.507927.20
Tb927.2.4400	GO:0005761	cellular_component	mitochondrial ribosome	TcCLB.509319.50,TcCLB.509099.80
Tb927.7.4140	GO:0005761	cellular_component	mitochondrial ribosome	TcCLB.510989.40
Tb927.7.4170	GO:0106123	cellular_component	reservosome	TcCLB.506661.20
Tb927.11.12210	GO:0000785	cellular_component	chromatin	TcCLB.511127.90
Tb927.3.5620	GO:0005681	cellular_component	spliceosomal complex	TcCLB.509761.10
Tb927.11.4920	GO:0000785	cellular_component	chromatin	TcCLB.507669.139
Tb927.5.800	GO:0000785	cellular_component	chromatin	TcCLB.508541.230
Tb927.11.7350	GO:0000785	cellular_component	chromatin	TcCLB.506779.150
Tb11.v5.0569	GO:0015809	biological_process	L-arginine transmembrane transport	TcCLB.511411.30
Tb11.v5.0569	GO:0015181	molecular_function	L-arginine transmembrane transporter activity	TcCLB.511411.30
Tb11.v5.0569	GO:0097014	cellular_component	ciliary plasm	Tb927.8.4730,Tb927.8.4710
Tb11.v5.0569	GO:0031981	cellular_component	nuclear lumen	Tb927.8.4730,Tb927.8.4710
Tb11.v5.0569	GO:0005783	cellular_component	endoplasmic reticulum	Tb927.8.4700
Tb11.v5.0569	GO:0005635	cellular_component	nuclear envelope	Tb927.8.4700
Tb927.7.2990	GO:0005761	cellular_component	mitochondrial ribosome	TcCLB.510529.10
Tb927.7.2990	GO:0097014	cellular_component	ciliary plasm	Tb927.7.3030
Tb927.10.9240	GO:0000785	cellular_component	chromatin	TcCLB.504137.70
Tb11.02.5390	GO:0000331	cellular_component	contractile vacuole	TcCLB.508241.130
Tb927.11.12350	GO:0020023	cellular_component	kinetoplast	TcCLB.511127.260
Tb927.11.16090	GO:0000785	cellular_component	chromatin	TcCLB.509073.40
Tb927.9.13655	GO:0005681	cellular_component	spliceosomal complex	TcCLB.510755.50,TcCLB.510755.60
Tb927.9.13655	GO:0030133	cellular_component	transport vesicle	Tb927.9.13680
Tb927.9.13655	GO:0020016	cellular_component	ciliary pocket	Tb927.9.13680
Tb927.9.13710	GO:0005681	cellular_component	spliceosomal complex	TcCLB.510755.50,TcCLB.510755.60
Tb927.9.13710	GO:0030133	cellular_component	transport vesicle	Tb927.9.13680
Tb927.9.13710	GO:0020016	cellular_component	ciliary pocket	Tb927.9.13680
Tb927.9.13780	GO:0005761	cellular_component	mitochondrial ribosome	TcCLB.510755.80
Tb927.9.8740	GO:0000785	cellular_component	chromatin	TcCLB.506649.80
Tb927.10.13300	GO:0005761	cellular_component	mitochondrial ribosome	TcCLB.506357.110
Tb927.4.1020	GO:0106123	cellular_component	reservosome	TcCLB.506405.50
Tb927.10.6060	GO:0000785	cellular_component	chromatin	TcCLB.507639.20
Tb927.11.11010	GO:0000785	cellular_component	chromatin	TcCLB.503971.50
Tb927.4.930	GO:0005761	cellular_component	mitochondrial ribosome	TcCLB.469435.4,TcCLB.508257.104
Tb927.5.1110	GO:0000785	cellular_component	chromatin	TcCLB.511181.100
Tb927.5.1210	GO:0000785	cellular_component	chromatin	TcCLB.509767.170
Tb927.5.1210	GO:0000331	cellular_component	contractile vacuole	TcCLB.506219.40
Tb11.0845	GO:0000785	cellular_component	chromatin	TcCLB.506925.104
Tb11.0845	GO:0120280	cellular_component	ciliary pro-basal body	Tb927.11.18680
Tb11.0845	GO:0005737	cellular_component	cytoplasm	Tb927.11.18680
Tb11.0845	GO:0120118	cellular_component	flagella connector	Tb927.11.18680
Tb927.3.1590	GO:0000785	cellular_component	chromatin	TcCLB.510089.110
Tb927.3.3560	GO:0005681	cellular_component	spliceosomal complex	TcCLB.506591.20
Tb927.3.1380	GO:0000331	cellular_component	contractile vacuole	TcCLB.509233.180
Tb927.3.1380	GO:0000785	cellular_component	chromatin	TcCLB.509233.180
Tb927.3.1380	GO:0005761	cellular_component	mitochondrial ribosome	TcCLB.509233.180
Tb927.5.3110	GO:0005761	cellular_component	mitochondrial ribosome	TcCLB.503955.60
Tb927.7.1040	GO:0000785	cellular_component	chromatin	TcCLB.503899.20
Tb927.6.3930	GO:0005761	cellular_component	mitochondrial ribosome	TcCLB.511739.20
Tb927.6.4340	GO:0005681	cellular_component	spliceosomal complex	TcCLB.506943.114
Tb927.11.2530	GO:0005761	cellular_component	mitochondrial ribosome	TcCLB.504153.190
Tb927.11.2540	GO:0000785	cellular_component	chromatin	TcCLB.504153.200
Tb11.02.5390b	GO:0000331	cellular_component	contractile vacuole	TcCLB.508241.130
Tb927.11.3640	GO:0005761	cellular_component	mitochondrial ribosome	TcCLB.511051.20
Tb927.7.4060	GO:0000785	cellular_component	chromatin	TcCLB.508675.29
Tb927.7.4060	GO:0000331	cellular_component	contractile vacuole	TcCLB.506983.39
Tb927.7.4060	GO:0060170	cellular_component	ciliary membrane	Tb927.7.4070
Tb11.v5.0178	GO:0005739	cellular_component	mitochondrion	TcCLB.503405.10
Tb927.1.3830	GO:0106123	cellular_component	reservosome	TcCLB.506529.508
Tb927.11.9980	GO:0005761	cellular_component	mitochondrial ribosome	TcCLB.510717.30
Tb927.11.9980	GO:0000331	cellular_component	contractile vacuole	TcCLB.506337.70
Tb927.7.1080	GO:0005761	cellular_component	mitochondrial ribosome	TcCLB.503899.60,TcCLB.507513.100
Tb927.10.4560	GO:0005681	cellular_component	spliceosomal complex	TcCLB.510963.90
Tb927.10.4570	GO:0005681	cellular_component	spliceosomal complex	TcCLB.510963.90
Tb927.10.6510	GO:0000331	cellular_component	contractile vacuole	TcCLB.507641.290
Tb927.10.6510	GO:0005759	cellular_component	mitochondrial matrix	Tb927.10.6400
Tb927.10.6510	GO:0005929	cellular_component	cilium	Tb927.10.6400
Tb927.11.11330	GO:0005681	cellular_component	spliceosomal complex	TcCLB.511211.170
Tb927.11.11330	GO:0000785	cellular_component	chromatin	TcCLB.511211.170
Tb927.7.7010	GO:0005761	cellular_component	mitochondrial ribosome	TcCLB.508387.40
Tb927.9.11880	GO:0005761	cellular_component	mitochondrial ribosome	TcCLB.507011.90
Tb927.10.3520	GO:0000785	cellular_component	chromatin	TcCLB.510311.70
Tb927.10.3580	GO:0005761	cellular_component	mitochondrial ribosome	TcCLB.508153.1090,TcCLB.510311.160
Tb927.4.4910	GO:0005681	cellular_component	spliceosomal complex	TcCLB.507107.40
Tb927.4.4910	GO:0000785	cellular_component	chromatin	TcCLB.507107.40
Tb927.7.3960	GO:0005761	cellular_component	mitochondrial ribosome	TcCLB.511247.18,TcCLB.506657.79
Tb927.1.2390	GO:0000331	cellular_component	contractile vacuole	TcCLB.506563.40
Tb927.1.2390	GO:0000785	cellular_component	chromatin	TcCLB.506563.40
Tb927.1.2390	GO:0106123	cellular_component	reservosome	TcCLB.506563.40
Tb11.v5.0668	GO:0106123	cellular_component	reservosome	TcCLB.507611.370
Tb11.v5.0668	GO:0030133	cellular_component	transport vesicle	Tb927.10.8230
Tb927.10.9800	GO:0000331	cellular_component	contractile vacuole	TcCLB.504147.120
Tb927.10.9800	GO:0042301	molecular_function	phosphate ion binding	TcCLB.504147.120
Tb927.10.9830	GO:0000331	cellular_component	contractile vacuole	TcCLB.504147.70
Tb927.11.5520	GO:0000331	cellular_component	contractile vacuole	TcCLB.508647.200
Tb927.11.5530	GO:0005761	cellular_component	mitochondrial ribosome	TcCLB.508647.190
Tb11.v5.0268	GO:0005761	cellular_component	mitochondrial ribosome	TcCLB.506605.150
Tb11.v5.0268	GO:0005737	cellular_component	cytoplasm	Tb927.7.4550
Tb927.7.2870	GO:0000785	cellular_component	chromatin	TcCLB.510525.110
Tb927.11.4610	GO:0000785	cellular_component	chromatin	TcCLB.506227.150
Tb11.v5.0631	GO:0005681	cellular_component	spliceosomal complex	TcCLB.511131.50
Tb11.v5.0631	GO:0005654	cellular_component	nucleoplasm	Tb927.10.960
Tb11.v5.0631	GO:0030627	molecular_function	pre-mRNA 5'-splice site binding	Tb927.10.960
Tb11.v5.0637	GO:0005761	cellular_component	mitochondrial ribosome	TcCLB.506869.40
Tb11.v5.0637	GO:0005743	cellular_component	mitochondrial inner membrane	Tb927.10.380
Tb11.v5.0637	GO:0020023	cellular_component	kinetoplast	Tb927.10.380
Tb927.9.5190	GO:0000785	cellular_component	chromatin	TcCLB.508277.150
Tb927.9.5190	GO:0005681	cellular_component	spliceosomal complex	TcCLB.507913.30
Tb927.9.5300	GO:0005761	cellular_component	mitochondrial ribosome	TcCLB.508277.200
Tb927.9.5320	GO:0000785	cellular_component	chromatin	TcCLB.508277.230
Tb927.9.5730	GO:0000785	cellular_component	chromatin	TcCLB.505983.20
Tb927.9.5770	GO:0106123	cellular_component	reservosome	TcCLB.509445.10,TcCLB.487507.10,TcCLB.505983.9
Tb927.9.5770	GO:0000785	cellular_component	chromatin	TcCLB.487507.10
Tb927.9.6070	GO:0000785	cellular_component	chromatin	TcCLB.430605.29
Tb927.9.6100	GO:0005681	cellular_component	spliceosomal complex	TcCLB.430605.20
Tb927.9.6100	GO:0005829	cellular_component	cytosol	Tb927.9.6090
Tb927.1.3180	GO:0000785	cellular_component	chromatin	TcCLB.507837.50
Tb927.1.3180	GO:0003729	molecular_function	mRNA binding	Tb927.10.560
Tb927.8.8180	GO:0005761	cellular_component	mitochondrial ribosome	TcCLB.509895.10
Tb927.8.8180	GO:0003729	molecular_function	mRNA binding	Tb927.4.4150
Tb927.8.8180	GO:0005759	cellular_component	mitochondrial matrix	Tb927.4.4150
Tb927.8.8180	GO:0020023	cellular_component	kinetoplast	Tb927.4.4150
Tb927.8.1340	GO:0000785	cellular_component	chromatin	TcCLB.506401.320
Tb927.8.1340	GO:0030515	molecular_function	snoRNA binding	Tb927.8.1330
Tb927.8.4330	GO:0006970	biological_process	response to osmotic stress	TcCLB.511407.60
Tb927.10.8230	GO:0106123	cellular_component	reservosome	TcCLB.507611.370
Tb927.11.2670	GO:0000785	cellular_component	chromatin	TcCLB.504153.330
Tb927.11.15850	GO:0005761	cellular_component	mitochondrial ribosome	TcCLB.511545.70
Tb927.8.1990	GO:0000331	cellular_component	contractile vacuole	TcCLB.509499.14
Tb927.10.14600	GO:0000785	cellular_component	chromatin	TcCLB.503833.40
Tb927.10.14600	GO:0030515	molecular_function	snoRNA binding	Tb927.10.14710
Tb927.11.11520	GO:0000331	cellular_component	contractile vacuole	TcCLB.509203.40
Tb927.11.11520	GO:0000785	cellular_component	chromatin	TcCLB.509203.40
Tb927.11.13280	GO:0000331	cellular_component	contractile vacuole	TcCLB.506755.260
Tb927.11.13280	GO:0000785	cellular_component	chromatin	TcCLB.506755.260
Tb927.11.13280	GO:0106123	cellular_component	reservosome	TcCLB.506755.260
Tb927.11.10540	GO:0000785	cellular_component	chromatin	TcCLB.510285.80
Tb927.11.7790	GO:0005761	cellular_component	mitochondrial ribosome	TcCLB.508813.70
Tb927.1.2370	GO:0000331	cellular_component	contractile vacuole	TcCLB.506563.40
Tb927.1.2370	GO:0000785	cellular_component	chromatin	TcCLB.506563.40
Tb927.1.2370	GO:0106123	cellular_component	reservosome	TcCLB.506563.40
Tb927.6.4520	GO:0000785	cellular_component	chromatin	TcCLB.509167.60
Tb927.10.8620	GO:0005761	cellular_component	mitochondrial ribosome	TcCLB.511041.10
Tb927.4.1790	GO:0000785	cellular_component	chromatin	TcCLB.510879.110
Tb927.10.3160	GO:0000785	cellular_component	chromatin	TcCLB.504867.30
Tb927.1.2530	GO:0005681	cellular_component	spliceosomal complex	TcCLB.505931.50
Tb927.1.2530	GO:0042301	molecular_function	phosphate ion binding	Tb927.1.2430
Tb927.8.3060	GO:0000785	cellular_component	chromatin	TcCLB.510515.60
Tb927.6.1680	GO:0005761	cellular_component	mitochondrial ribosome	TcCLB.509443.20
Tb927.8.2470	GO:0000331	cellular_component	contractile vacuole	TcCLB.504427.64
Tb927.5.3640	GO:0005761	cellular_component	mitochondrial ribosome	TcCLB.509779.40
Tb927.5.2080	GO:0000785	cellular_component	chromatin	TcCLB.506519.130
Tb927.5.2080	GO:0005761	cellular_component	mitochondrial ribosome	TcCLB.506519.130
Tb927.5.2420	GO:0005761	cellular_component	mitochondrial ribosome	TcCLB.511307.6
Tb927.5.2850	GO:0000785	cellular_component	chromatin	TcCLB.503953.10
Tb927.10.1030	GO:0106123	cellular_component	reservosome	TcCLB.508671.20
Tb927.10.11370	GO:0005761	cellular_component	mitochondrial ribosome	TcCLB.507709.80
Tb927.10.11390	GO:0000785	cellular_component	chromatin	TcCLB.507709.50
Tb927.11.14660	GO:0005761	cellular_component	mitochondrial ribosome	TcCLB.504051.49
Tb927.11.14730	GO:0000331	cellular_component	contractile vacuole	TcCLB.506223.80
Tb927.11.15130	GO:0000785	cellular_component	chromatin	TcCLB.509157.80
Tb927.7.6890	GO:0000785	cellular_component	chromatin	TcCLB.508389.10
Tb927.7.6910	GO:0000785	cellular_component	chromatin	TcCLB.508387.160
Tb927.7.6910	GO:0000331	cellular_component	contractile vacuole	TcCLB.506789.140
Tb927.7.6980	GO:0005681	cellular_component	spliceosomal complex	TcCLB.508387.70,TcCLB.506789.230
Tb927.11.2930	GO:0000331	cellular_component	contractile vacuole	TcCLB.503887.40
Tb927.5.550	GO:0106123	cellular_component	reservosome	TcCLB.509885.10
Tb927.5.930	GO:0000331	cellular_component	contractile vacuole	TcCLB.510215.10
Tb927.5.930	GO:0000785	cellular_component	chromatin	TcCLB.510215.10
Tb927.8.5280	GO:0005761	cellular_component	mitochondrial ribosome	TcCLB.509979.230
Tb11.0290	GO:0005515	molecular_function	protein binding	TcCLB.506945.230
Tb11.0290	GO:0000785	cellular_component	chromatin	TcCLB.409117.20
Tb927.5.4230	GO:0000331	cellular_component	contractile vacuole	TcCLB.507941.150
Tb927.5.4230	GO:0000785	cellular_component	chromatin	TcCLB.507941.150
Tb927.11.7900	GO:0000331	cellular_component	contractile vacuole	TcCLB.506933.60
Tb927.11.16770	GO:0000331	cellular_component	contractile vacuole	TcCLB.511531.50
Tb927.11.16770	GO:0000785	cellular_component	chromatin	TcCLB.511531.50
Tb927.11.16770	GO:0106123	cellular_component	reservosome	TcCLB.511531.50
Tb927.7.2920	GO:0000785	cellular_component	chromatin	TcCLB.510525.110
Tb11.v5.0396	GO:0006970	biological_process	response to osmotic stress	TcCLB.507213.30
Tb11.v5.0396	GO:0097014	cellular_component	ciliary plasm	Tb927.10.16170
Tb11.v5.0396	GO:0005759	cellular_component	mitochondrial matrix	Tb927.10.16170
Tb11.v5.0396	GO:0020023	cellular_component	kinetoplast	Tb927.10.16170
Tb927.5.4480	GO:0000331	cellular_component	contractile vacuole	TcCLB.510353.30
Tb927.5.4480	GO:0000785	cellular_component	chromatin	TcCLB.510353.30
Tb927.5.4500	GO:0005681	cellular_component	spliceosomal complex	TcCLB.419417.4
Tb927.5.4500	GO:0106123	cellular_component	reservosome	TcCLB.509539.50
Tb927.10.830	GO:0000785	cellular_component	chromatin	TcCLB.503479.30
Tb927.10.960	GO:0005681	cellular_component	spliceosomal complex	TcCLB.511131.50
Tb927.7.5930	GO:0000331	cellular_component	contractile vacuole	TcCLB.506551.10
Tb927.7.5930	GO:0020016	cellular_component	ciliary pocket	Tb927.7.5940
Tb927.7.5930	GO:0005737	cellular_component	cytoplasm	Tb927.7.5960,Tb927.7.6000
Tb927.9.3170	GO:0005761	cellular_component	mitochondrial ribosome	TcCLB.508503.20,TcCLB.510565.30
Tb927.9.3170	GO:0000331	cellular_component	contractile vacuole	TcCLB.508503.20
Tb927.9.3170	GO:0000785	cellular_component	chromatin	TcCLB.508503.20
Tb927.6.4280	GO:0000331	cellular_component	contractile vacuole	TcCLB.506943.50
Tb927.6.4280	GO:0000785	cellular_component	chromatin	TcCLB.506943.50
Tb927.6.4280	GO:0106123	cellular_component	reservosome	TcCLB.506943.50,TcCLB.506943.60
Tb927.6.4300	GO:0000331	cellular_component	contractile vacuole	TcCLB.506943.50
Tb927.6.4300	GO:0000785	cellular_component	chromatin	TcCLB.506943.50
Tb927.6.4300	GO:0042301	molecular_function	phosphate ion binding	TcCLB.506943.50,Tb927.6.4280
Tb927.6.4300	GO:0106123	cellular_component	reservosome	TcCLB.506943.50,TcCLB.506943.60
Tb927.6.4300	GO:0044877	molecular_function	protein-containing complex binding	Tb927.6.4280
Tb927.6.4300	GO:0005737	cellular_component	cytoplasm	Tb927.6.4280
Tb927.5.4180	GO:0000331	cellular_component	contractile vacuole	TcCLB.507941.150
Tb927.5.4180	GO:0000785	cellular_component	chromatin	TcCLB.507941.150
Tb11.0390	GO:0005515	molecular_function	protein binding	TcCLB.506945.230
Tb11.0390	GO:0000785	cellular_component	chromatin	TcCLB.409117.20
Tb11.0880	GO:0000785	cellular_component	chromatin	TcCLB.506405.149
Tb11.0880	GO:0005737	cellular_component	cytoplasm	Tb927.4.1100
Tb927.5.3560	GO:0106123	cellular_component	reservosome	TcCLB.511649.130,TcCLB.507811.60
Tb927.9.14000	GO:0000785	cellular_component	chromatin	TcCLB.510755.129
Tb927.9.6310	GO:0000331	cellular_component	contractile vacuole	TcCLB.506579.10
Tb927.9.6910	GO:0005761	cellular_component	mitochondrial ribosome	TcCLB.506625.90
Tb927.10.11540	GO:0000785	cellular_component	chromatin	TcCLB.430605.29
Tb927.10.11540	GO:0005759	cellular_component	mitochondrial matrix	Tb927.9.6070
Tb927.10.11540	GO:0020023	cellular_component	kinetoplast	Tb927.9.6070
Tb927.10.11540	GO:0005739	cellular_component	mitochondrion	Tb927.9.6070
Tb927.11.680	GO:0000785	cellular_component	chromatin	TcCLB.506405.149
Tb927.11.680	GO:0005737	cellular_component	cytoplasm	Tb927.4.1100
Tb927.7.2570	GO:0005761	cellular_component	mitochondrial ribosome	TcCLB.506859.70
Tb927.2.4710	GO:0005681	cellular_component	spliceosomal complex	TcCLB.509317.60,TcCLB.511621.50
Tb927.2.4710	GO:0000785	cellular_component	chromatin	TcCLB.511621.50
Tb927.8.5080	GO:0000785	cellular_component	chromatin	TcCLB.508839.80
Tb927.9.14430	GO:0042301	molecular_function	phosphate ion binding	TcCLB.510761.60
Tb927.9.14480	GO:0000785	cellular_component	chromatin	TcCLB.510761.73
Tb927.11.1110	GO:0000331	cellular_component	contractile vacuole	TcCLB.511441.10
Tb927.11.1110	GO:0000785	cellular_component	chromatin	TcCLB.511441.10
Tb927.11.16730	GO:0000331	cellular_component	contractile vacuole	TcCLB.507089.270
Tb927.11.16730	GO:0000785	cellular_component	chromatin	TcCLB.507089.270
Tb927.11.16730	GO:0005761	cellular_component	mitochondrial ribosome	TcCLB.511025.110,TcCLB.507089.270
Tb927.8.760	GO:0000785	cellular_component	chromatin	TcCLB.510859.10
Tb927.10.14150	GO:0000785	cellular_component	chromatin	TcCLB.506525.10
Tb927.3.1820	GO:0000785	cellular_component	chromatin	TcCLB.510091.110
Tb927.3.1820	GO:0005761	cellular_component	mitochondrial ribosome	TcCLB.510091.110
Tb927.11.3980	GO:0000785	cellular_component	chromatin	TcCLB.506735.10
Tb927.10.8540	GO:0000785	cellular_component	chromatin	TcCLB.511043.30
Tb927.8.4710	GO:0015809	biological_process	L-arginine transmembrane transport	TcCLB.511411.30
Tb927.8.4710	GO:0015181	molecular_function	L-arginine transmembrane transporter activity	TcCLB.511411.30
Tb927.8.4710	GO:0005783	cellular_component	endoplasmic reticulum	Tb927.8.4700
Tb927.8.4710	GO:0005635	cellular_component	nuclear envelope	Tb927.8.4700
Tb927.8.4720	GO:0015809	biological_process	L-arginine transmembrane transport	TcCLB.511411.30
Tb927.8.4720	GO:0015181	molecular_function	L-arginine transmembrane transporter activity	TcCLB.511411.30
Tb927.8.4720	GO:0097014	cellular_component	ciliary plasm	Tb927.8.4730,Tb927.8.4710
Tb927.8.4720	GO:0031981	cellular_component	nuclear lumen	Tb927.8.4730,Tb927.8.4710
Tb927.8.4720	GO:0005783	cellular_component	endoplasmic reticulum	Tb927.8.4700
Tb927.8.4720	GO:0005635	cellular_component	nuclear envelope	Tb927.8.4700
Tb927.11.10170	GO:0005761	cellular_component	mitochondrial ribosome	TcCLB.510719.170
Tb927.9.8130	GO:0000785	cellular_component	chromatin	TcCLB.510241.60
Tb927.9.11940	GO:0000785	cellular_component	chromatin	TcCLB.507011.150
Tb927.11.3770	GO:0000785	cellular_component	chromatin	TcCLB.511045.50
Tb927.11.410	GO:0005761	cellular_component	mitochondrial ribosome	TcCLB.507093.100
Tb927.3.1790	GO:0000785	cellular_component	chromatin	TcCLB.510091.80
Tb927.3.1790	GO:0106123	cellular_component	reservosome	TcCLB.510091.80
Tb927.3.1790	GO:0005761	cellular_component	mitochondrial ribosome	TcCLB.510091.80
Tb927.8.6030	GO:0000785	cellular_component	chromatin	TcCLB.510755.129
Tb927.8.6030	GO:0044877	molecular_function	protein-containing complex binding	Tb927.9.14000
Tb927.8.6160	GO:0000785	cellular_component	chromatin	TcCLB.511069.10
Tb927.8.6240	GO:0000785	cellular_component	chromatin	TcCLB.511065.10
Tb927.10.10420	GO:0045454	biological_process	cell redox homeostasis	TcCLB.503425.20
Tb927.11.4430	GO:0106123	cellular_component	reservosome	TcCLB.506179.10
Tb927.11.4460	GO:0000785	cellular_component	chromatin	TcCLB.504089.60
Tb927.11.4480	GO:0000785	cellular_component	chromatin	TcCLB.504089.50
Tb927.11.10050	GO:0005761	cellular_component	mitochondrial ribosome	TcCLB.510719.50
Tb927.2.4210	GO:0000785	cellular_component	chromatin	TcCLB.507547.90
Tb927.2.4210	GO:0106123	cellular_component	reservosome	TcCLB.507547.90
Tb927.9.9390	GO:0106123	cellular_component	reservosome	TcCLB.506885.124
Tb927.9.9390	GO:0005794	cellular_component	Golgi apparatus	Tb927.9.9380
Tb927.9.9390	GO:0046335	biological_process	ethanolamine biosynthetic process	Tb927.9.9400
Tb927.10.6410	GO:0070301	biological_process	cellular response to hydrogen peroxide	TcCLB.510187.430
Tb927.2.3030	GO:0000331	cellular_component	contractile vacuole	TcCLB.508737.100
Tb927.3.970	GO:0005761	cellular_component	mitochondrial ribosome	TcCLB.511865.50
Tb927.10.5050	GO:0000785	cellular_component	chromatin	TcCLB.508661.34
Tb927.6.400	GO:0106123	cellular_component	reservosome	TcCLB.509213.120
Tb927.6.4580	GO:0005761	cellular_component	mitochondrial ribosome	TcCLB.506831.66
Tb927.7.2300	GO:0000785	cellular_component	chromatin	TcCLB.511809.60
Tb927.11.7380	GO:0000331	cellular_component	contractile vacuole	TcCLB.511151.90
Tb927.10.9440	GO:0000331	cellular_component	contractile vacuole	TcCLB.506839.70
Tb927.11.4450	GO:0000785	cellular_component	chromatin	TcCLB.504001.20
Tb927.9.3010	GO:0000785	cellular_component	chromatin	TcCLB.508503.100
Tb927.7.920	GO:0000785	cellular_component	chromatin	TcCLB.508879.30
Tb927.11.13890	GO:0005761	cellular_component	mitochondrial ribosome	TcCLB.509161.50
Tb927.3.3190	GO:0106123	cellular_component	reservosome	TcCLB.508153.400
Tb927.4.470	GO:0042301	molecular_function	phosphate ion binding	TcCLB.510687.120
Tb927.10.13820	GO:0005761	cellular_component	mitochondrial ribosome	TcCLB.511277.483
Tb927.10.14360	GO:0005681	cellular_component	spliceosomal complex	TcCLB.511283.190
Tb927.4.1300	GO:0005681	cellular_component	spliceosomal complex	TcCLB.508693.50
Tb927.4.1300	GO:0000785	cellular_component	chromatin	TcCLB.508693.50
Tb927.4.1360	GO:0000331	cellular_component	contractile vacuole	TcCLB.511003.190
Tb927.5.1900	GO:0000785	cellular_component	chromatin	TcCLB.506317.10
Tb927.5.3360	GO:0005761	cellular_component	mitochondrial ribosome	TcCLB.507061.20
Tb927.8.1430	GO:0005761	cellular_component	mitochondrial ribosome	TcCLB.508547.40
Tb927.9.15110	GO:0000785	cellular_component	chromatin	TcCLB.509671.80
Tb927.9.15110	GO:0005515	molecular_function	protein binding	Tb927.9.15170
Tb927.3.4290	GO:0000331	cellular_component	contractile vacuole	TcCLB.509617.20
Tb927.3.4290	GO:0000785	cellular_component	chromatin	TcCLB.509617.20
Tb927.5.1810	GO:0106123	cellular_component	reservosome	TcCLB.510825.30
Tb927.5.1820	GO:0000785	cellular_component	chromatin	TcCLB.510823.70
Tb927.9.15420	GO:0000785	cellular_component	chromatin	TcCLB.504069.30
Tb927.9.15420	GO:0005737	cellular_component	cytoplasm	Tb927.10.270
Tb927.9.15420	GO:0005730	cellular_component	nucleolus	Tb927.10.270
Tb927.6.2080	GO:0005761	cellular_component	mitochondrial ribosome	TcCLB.507019.60
Tb927.10.12180	GO:0000785	cellular_component	chromatin	TcCLB.509213.40
Tb11.0400	GO:0000785	cellular_component	chromatin	TcCLB.508823.70
Tb11.0400	GO:0005739	cellular_component	mitochondrion	Tb927.11.7700
Tb11.0400	GO:0005737	cellular_component	cytoplasm	Tb927.11.7700
Tb11.0400	GO:0005759	cellular_component	mitochondrial matrix	Tb927.11.7700
Tb11.0400	GO:0020023	cellular_component	kinetoplast	Tb927.11.7700
Tb927.10.270	GO:0000785	cellular_component	chromatin	TcCLB.504069.30
Tb927.10.3210	GO:0000331	cellular_component	contractile vacuole	TcCLB.510943.50
Tb927.9.12240	GO:0000785	cellular_component	chromatin	TcCLB.510663.19
Tb927.6.2480	GO:0005761	cellular_component	mitochondrial ribosome	TcCLB.509053.130
Tb927.4.1080	GO:0106123	cellular_component	reservosome	TcCLB.503929.10
Tb927.10.8890	GO:0000785	cellular_component	chromatin	TcCLB.509791.120
Tb927.10.8890	GO:0005759	cellular_component	mitochondrial matrix	TcCLB.509791.120
Tb927.5.940	GO:0000331	cellular_component	contractile vacuole	TcCLB.503849.60
Tb927.5.940	GO:0106123	cellular_component	reservosome	TcCLB.503849.60
Tb927.2.1680	GO:0000331	cellular_component	contractile vacuole	TcCLB.509215.40
Tb927.8.2540	GO:0000331	cellular_component	contractile vacuole	TcCLB.509463.30
Tb927.8.7980	GO:0005764	cellular_component	lysosome	TcCLB.511385.30
Tb927.8.7980	GO:0005886	cellular_component	plasma membrane	TcCLB.511385.30
Tb927.8.7980	GO:0020015	cellular_component	glycosome	TcCLB.511385.30
Tb927.8.7980	GO:0005739	cellular_component	mitochondrion	TcCLB.511385.30
Tb927.8.7980	GO:0005737	cellular_component	cytoplasm	Tb927.4.4380
Tb927.9.11120	GO:0005761	cellular_component	mitochondrial ribosome	TcCLB.508461.340
Tb927.10.4310	GO:0000785	cellular_component	chromatin	TcCLB.506295.130
Tb927.10.5830	GO:0005761	cellular_component	mitochondrial ribosome	TcCLB.509733.110
Tb927.10.9190	GO:0000331	cellular_component	contractile vacuole	TcCLB.509797.40
Tb927.2.5120	GO:0106123	cellular_component	reservosome	TcCLB.507801.179
Tb927.10.1870	GO:0005761	cellular_component	mitochondrial ribosome	TcCLB.510121.190
Tb927.10.540	GO:0000785	cellular_component	chromatin	TcCLB.508319.40
Tb927.10.7340	GO:0000785	cellular_component	chromatin	TcCLB.507681.150
Tb927.10.7340	GO:0042301	molecular_function	phosphate ion binding	Tb927.10.7330
Tb927.10.7380	GO:0005761	cellular_component	mitochondrial ribosome	TcCLB.507681.70
Tb927.10.1900	GO:0000785	cellular_component	chromatin	TcCLB.510121.160
Tb11.v5.0501	GO:0000785	cellular_component	chromatin	TcCLB.503635.59
Tb11.v5.0501	GO:0044877	molecular_function	protein-containing complex binding	Tb927.10.3930
Tb11.v5.0501	GO:0005737	cellular_component	cytoplasm	Tb927.10.3930
Tb927.3.4310	GO:0000331	cellular_component	contractile vacuole	TcCLB.509617.20
Tb927.3.4310	GO:0000785	cellular_component	chromatin	TcCLB.509617.20
Tb927.10.6850	GO:0005761	cellular_component	mitochondrial ribosome	TcCLB.510187.110
Tb927.11.2050	GO:0000785	cellular_component	chromatin	TcCLB.508355.250
Tb927.11.2060	GO:0000785	cellular_component	chromatin	TcCLB.508355.250
Tb927.8.560	GO:0000331	cellular_component	contractile vacuole	TcCLB.509611.170
Tb927.8.1940	GO:0106123	cellular_component	reservosome	TcCLB.511391.90
Tb927.4.590	GO:0000331	cellular_component	contractile vacuole	TcCLB.507053.180
Tb927.5.1510	GO:0005761	cellular_component	mitochondrial ribosome	TcCLB.510819.40
Tb927.5.1230	GO:0000785	cellular_component	chromatin	TcCLB.509601.150
Tb927.3.4330	GO:0000331	cellular_component	contractile vacuole	TcCLB.509617.20
Tb927.3.4330	GO:0000785	cellular_component	chromatin	TcCLB.509617.20
Tb927.9.4680	GO:0005681	cellular_component	spliceosomal complex	TcCLB.510155.180
Tb927.5.1710	GO:0000785	cellular_component	chromatin	TcCLB.510821.60
Tb927.5.3810	GO:0000785	cellular_component	chromatin	TcCLB.507059.60
Tb927.5.3090	GO:0000331	cellular_component	contractile vacuole	TcCLB.507777.20
Tb927.5.3090	GO:0000785	cellular_component	chromatin	TcCLB.507777.20
Tb927.6.2010	GO:0005761	cellular_component	mitochondrial ribosome	TcCLB.504071.30
Tb927.10.2810	GO:0000785	cellular_component	chromatin	TcCLB.504105.70
Tb927.4.1860	GO:0000331	cellular_component	contractile vacuole	TcCLB.504013.100
Tb927.4.1860	GO:0000785	cellular_component	chromatin	TcCLB.504013.100
Tb927.10.180	GO:0000331	cellular_component	contractile vacuole	TcCLB.504069.80
Tb927.3.3580	GO:0000331	cellular_component	contractile vacuole	TcCLB.506989.190
Tb927.10.7500	GO:0042301	molecular_function	phosphate ion binding	TcCLB.509715.40
Tb927.11.9450	GO:0005761	cellular_component	mitochondrial ribosome	TcCLB.508851.100
Tb927.2.4700	GO:0000331	cellular_component	contractile vacuole	TcCLB.509317.80
Tb927.9.12200	GO:0000785	cellular_component	chromatin	TcCLB.510663.19
Tb927.9.12200	GO:0005737	cellular_component	cytoplasm	Tb927.9.12240
Tb927.9.12200	GO:0005730	cellular_component	nucleolus	Tb927.9.12240
Tb927.9.13990	GO:0000785	cellular_component	chromatin	TcCLB.508413.50
Tb927.10.7140	GO:0106123	cellular_component	reservosome	TcCLB.509717.100
Tb927.10.1690	GO:0002143	biological_process	tRNA wobble position uridine thiolation	TcCLB.508637.110
Tb927.10.3260	GO:0106123	cellular_component	reservosome	TcCLB.510943.33
Tb927.8.6110	GO:0000331	cellular_component	contractile vacuole	TcCLB.511903.40
Tb927.11.4380	GO:0005681	cellular_component	spliceosomal complex	TcCLB.507663.50
Tb927.8.6580	GO:0000785	cellular_component	chromatin	TcCLB.511909.40
Tb927.10.11680	GO:0106123	cellular_component	reservosome	TcCLB.509647.90
Tb927.4.2080	GO:0000785	cellular_component	chromatin	TcCLB.506559.550
Tb927.11.6680	GO:0106123	cellular_component	reservosome	TcCLB.508799.120
Tb927.9.11000	GO:0106123	cellular_component	reservosome	TcCLB.508461.270
Tb927.9.11230	GO:0000785	cellular_component	chromatin	TcCLB.508461.380
Tb927.10.13510	GO:0000331	cellular_component	contractile vacuole	TcCLB.511277.170
Tb927.3.4850	GO:0000331	cellular_component	contractile vacuole	TcCLB.508153.130
Tb927.3.2260	GO:0005761	cellular_component	mitochondrial ribosome	TcCLB.508479.310
Tb927.3.4650	GO:0106123	cellular_component	reservosome	TcCLB.510329.90
Tb927.9.7590	GO:0000785	cellular_component	chromatin	TcCLB.508197.10
Tb927.9.7590	GO:0030515	molecular_function	snoRNA binding	Tb927.9.7620
Tb927.9.7620	GO:0000785	cellular_component	chromatin	TcCLB.508197.10
Tb927.10.8410	GO:0000331	cellular_component	contractile vacuole	TcCLB.508231.40
Tb927.9.3990	GO:0000785	cellular_component	chromatin	TcCLB.506593.30
Tb927.6.3750	GO:0000331	cellular_component	contractile vacuole	TcCLB.507029.30
Tb927.6.3750	GO:0000785	cellular_component	chromatin	TcCLB.507029.30
Tb927.6.3750	GO:0106123	cellular_component	reservosome	TcCLB.507029.30
Tb927.10.5010	GO:0000331	cellular_component	contractile vacuole	TcCLB.506583.60
Tb927.6.4130	GO:0048038	molecular_function	quinone binding	TcCLB.511523.14
Tb927.6.4130	GO:0020037	molecular_function	heme binding	TcCLB.511523.14
Tb927.7.2340	GO:0005681	cellular_component	spliceosomal complex	TcCLB.511809.130,TcCLB.511809.99,TcCLB.511811.10
Tb927.7.2340	GO:0000331	cellular_component	contractile vacuole	TcCLB.511809.130
Tb927.7.2340	GO:0000785	cellular_component	chromatin	TcCLB.511809.130
Tb927.7.2340	GO:0042301	molecular_function	phosphate ion binding	Tb927.7.2370
Tb927.7.2360	GO:0005515	molecular_function	protein binding	TcCLB.511809.120
Tb927.7.2370	GO:0005681	cellular_component	spliceosomal complex	TcCLB.511809.130,TcCLB.511809.99,TcCLB.511811.10
Tb927.7.2370	GO:0000331	cellular_component	contractile vacuole	TcCLB.511809.130
Tb927.7.2370	GO:0000785	cellular_component	chromatin	TcCLB.511809.130
Tb927.7.2370	GO:0005730	cellular_component	nucleolus	Tb927.7.2340
Tb927.3.3320	GO:0000785	cellular_component	chromatin	TcCLB.508153.280
Tb927.11.10070	GO:0005737	cellular_component	cytoplasm	TcCLB.509747.110
Tb927.11.10070	GO:0020016	cellular_component	ciliary pocket	TcCLB.509747.110
Tb927.11.10070	GO:0005856	cellular_component	cytoskeleton	TcCLB.509747.110
Tb927.11.10070	GO:0005929	cellular_component	cilium	TcCLB.509747.110
Tb927.11.10240	GO:0000331	cellular_component	contractile vacuole	TcCLB.506275.20
Tb11.v5.0684	GO:0042301	molecular_function	phosphate ion binding	TcCLB.504105.20
Tb11.v5.0684	GO:0030515	molecular_function	snoRNA binding	Tb927.10.2770
Tb927.2.2900	GO:0042301	molecular_function	phosphate ion binding	TcCLB.508737.194
Tb927.10.2190	GO:0000785	cellular_component	chromatin	TcCLB.511367.290
Tb11.v5.1055	GO:0000331	cellular_component	contractile vacuole	TcCLB.509617.20
Tb11.v5.1055	GO:0000785	cellular_component	chromatin	TcCLB.509617.20
Tb11.v5.1055	GO:0097740	cellular_component	paraflagellar rod	Tb927.3.4300,Tb927.3.4320,Tb927.3.4330,Tb927.3.4290,Tb927.3.4310
Tb927.7.7460	GO:0005681	cellular_component	spliceosomal complex	TcCLB.510397.10
Tb927.9.9100	GO:0000785	cellular_component	chromatin	TcCLB.506883.69
Tb11.v5.1059	GO:0000785	cellular_component	chromatin	TcCLB.509683.117
Tb927.10.3840	GO:0000785	cellular_component	chromatin	TcCLB.506957.90
Tb927.3.3900	GO:0000331	cellular_component	contractile vacuole	TcCLB.509999.90
Tb927.10.2880	GO:0000785	cellular_component	chromatin	TcCLB.504105.130
Tb927.11.4700	GO:0016175	molecular_function	superoxide-generating NAD(P)H oxidase activity	TcCLB.511287.49
Tb927.11.4700	GO:0070402	molecular_function	NADPH binding	TcCLB.511287.49
Tb927.11.4700	GO:0003960	molecular_function	NADPH:quinone reductase activity	TcCLB.511287.49
Tb927.11.4700	GO:0042803	molecular_function	protein homodimerization activity	TcCLB.511287.49
Tb927.11.4700	GO:0005829	cellular_component	cytosol	TcCLB.511287.49
Tb927.8.1550	GO:0000331	cellular_component	contractile vacuole	TcCLB.508547.160
Tb927.8.1550	GO:0000785	cellular_component	chromatin	TcCLB.508547.160
Tb927.11.6300	GO:0000785	cellular_component	chromatin	TcCLB.506297.150
Tb927.3.5050	GO:0000785	cellular_component	chromatin	TcCLB.504121.30
Tb927.11.3710	GO:0000785	cellular_component	chromatin	TcCLB.509683.20
Tb927.11.7460	GO:0000331	cellular_component	contractile vacuole	TcCLB.506585.40
Tb927.11.7460	GO:0000785	cellular_component	chromatin	TcCLB.506585.40
Tb927.11.7460	GO:0106123	cellular_component	reservosome	TcCLB.506585.40
Tb11.v5.0243	GO:0000331	cellular_component	contractile vacuole	TcCLB.506679.100
Tb11.v5.0243	GO:0000785	cellular_component	chromatin	TcCLB.506679.100
Tb927.10.4240	GO:0000331	cellular_component	contractile vacuole	TcCLB.506295.70
Tb927.10.3990	GO:0000785	cellular_component	chromatin	TcCLB.506959.30
Tb927.9.15170	GO:0000785	cellular_component	chromatin	TcCLB.509671.80
Tb927.9.15170	GO:0044877	molecular_function	protein-containing complex binding	Tb927.9.15110
Tb927.11.7510	GO:0000331	cellular_component	contractile vacuole	TcCLB.506585.40
Tb927.11.7510	GO:0000785	cellular_component	chromatin	TcCLB.506585.40
Tb927.11.7510	GO:0106123	cellular_component	reservosome	TcCLB.506585.40
Tb927.8.7040	GO:0000331	cellular_component	contractile vacuole	TcCLB.509911.74
Tb927.6.2970	GO:0005681	cellular_component	spliceosomal complex	TcCLB.507023.30
Tb11.v5.0639	GO:0000785	cellular_component	chromatin	TcCLB.509601.150
Tb927.11.6250	GO:0000785	cellular_component	chromatin	TcCLB.506297.220
Tb927.9.11300	GO:0005761	cellular_component	mitochondrial ribosome	TcCLB.508461.420
Tb927.4.4690	GO:0000785	cellular_component	chromatin	TcCLB.510087.90
Tb927.10.2570	GO:0106123	cellular_component	reservosome	TcCLB.506195.120
Tb927.11.14130	GO:0000785	cellular_component	chromatin	TcCLB.506957.90
Tb927.4.890	GO:0000785	cellular_component	chromatin	TcCLB.508257.150
Tb927.4.890	GO:0042301	molecular_function	phosphate ion binding	TcCLB.508257.150
Tb927.1.2230	GO:0000785	cellular_component	chromatin	TcCLB.509003.30
Tb927.1.2230	GO:0120267	cellular_component	pellicular membrane	Tb927.1.2260
Tb927.1.2230	GO:0005886	cellular_component	plasma membrane	Tb927.1.2260
Tb927.1.2230	GO:0051286	cellular_component	cell tip	Tb927.1.2260
Tb927.1.2230	GO:0020016	cellular_component	ciliary pocket	Tb927.1.2260
Tb927.11.3600	GO:0000785	cellular_component	chromatin	TcCLB.509683.117
Tb11.v5.0414	GO:0000785	cellular_component	chromatin	TcCLB.508319.40
Tb11.v5.0414	GO:0001042	molecular_function	RNA polymerase I core binding	TcCLB.508319.40
Tb927.9.5960	GO:0000331	cellular_component	contractile vacuole	TcCLB.504949.30
Tb927.9.5960	GO:0045273	cellular_component	respiratory chain complex II (succinate dehydrogenase)	TcCLB.504949.30
Tb927.9.5960	GO:0048039	molecular_function	ubiquinone binding	TcCLB.504949.30
Tb927.10.1580	GO:0000331	cellular_component	contractile vacuole	TcCLB.506977.60
Tb927.10.15830	GO:0005761	cellular_component	mitochondrial ribosome	TcCLB.508901.10
Tb927.4.2180	GO:0000785	cellular_component	chromatin	TcCLB.506559.470
Tb927.3.3330	GO:0000331	cellular_component	contractile vacuole	TcCLB.508153.270
Tb927.2.4540	GO:0005515	molecular_function	protein binding	TcCLB.507209.10
Tb927.11.8030	GO:0000785	cellular_component	chromatin	TcCLB.508815.50
Tb927.11.8040	GO:0005761	cellular_component	mitochondrial ribosome	TcCLB.508815.60
Tb927.6.3740	GO:0000331	cellular_component	contractile vacuole	TcCLB.507029.30
Tb927.6.3740	GO:0000785	cellular_component	chromatin	TcCLB.507029.30
Tb927.6.3740	GO:0106123	cellular_component	reservosome	TcCLB.507029.30
Tb927.11.3590	GO:0000785	cellular_component	chromatin	TcCLB.509683.117
Tb927.9.12850	GO:0005761	cellular_component	mitochondrial ribosome	TcCLB.510659.80
Tb927.9.6130	GO:0000785	cellular_component	chromatin	TcCLB.509353.60
Tb927.11.5090	GO:0004069	molecular_function	L-aspartate:2-oxoglutarate aminotransferase activity	TcCLB.510945.70
Tb927.11.1450	GO:0005761	cellular_component	mitochondrial ribosome	TcCLB.510797.10
Tb927.11.9570	GO:0000331	cellular_component	contractile vacuole	TcCLB.511229.30
Tb927.11.11870	GO:0005761	cellular_component	mitochondrial ribosome	TcCLB.508827.120
Tb927.10.3570	GO:0000331	cellular_component	contractile vacuole	TcCLB.508153.1100
Tb927.10.5330	GO:0000331	cellular_component	contractile vacuole	TcCLB.506679.100
Tb927.10.5330	GO:0000785	cellular_component	chromatin	TcCLB.506679.100
Tb927.10.5340	GO:0000331	cellular_component	contractile vacuole	TcCLB.506679.100
Tb927.10.5340	GO:0000785	cellular_component	chromatin	TcCLB.506679.100
Tb927.10.7330	GO:0000785	cellular_component	chromatin	TcCLB.507681.150
Tb927.11.1980	GO:0000785	cellular_component	chromatin	TcCLB.508355.330
Tb927.1.1770	GO:0000331	cellular_component	contractile vacuole	TcCLB.506475.116
Tb927.10.10400	GO:0005761	cellular_component	mitochondrial ribosome	TcCLB.503555.20
Tb927.10.1590	GO:0000785	cellular_component	chromatin	TcCLB.506977.49
Tb927.11.1150	GO:0000785	cellular_component	chromatin	TcCLB.506721.20
Tb927.11.12530	GO:0000785	cellular_component	chromatin	TcCLB.509029.60
Tb927.9.2620	GO:0005761	cellular_component	mitochondrial ribosome	TcCLB.507615.80
Tb927.11.1430	GO:0000331	cellular_component	contractile vacuole	TcCLB.510797.30
Tb927.11.1430	GO:0000785	cellular_component	chromatin	TcCLB.510797.30
Tb927.3.1840	GO:0000331	cellular_component	contractile vacuole	TcCLB.457251.10
Tb927.3.1840	GO:0106123	cellular_component	reservosome	TcCLB.457251.10
Tb927.8.6000	GO:0000785	cellular_component	chromatin	TcCLB.509239.10
Tb927.3.3310	GO:0000785	cellular_component	chromatin	TcCLB.508153.280
Tb927.3.3310	GO:0005737	cellular_component	cytoplasm	Tb927.3.3320
Tb10.v4.0045	GO:0000785	cellular_component	chromatin	TcCLB.506295.130
Tb11.v5.1060	GO:0000331	cellular_component	contractile vacuole	TcCLB.506679.100
Tb11.v5.1060	GO:0000785	cellular_component	chromatin	TcCLB.506679.100
Tb927.10.10460	GO:0000331	cellular_component	contractile vacuole	TcCLB.511635.10
Tb927.10.10460	GO:0000785	cellular_component	chromatin	TcCLB.511635.10
Tb927.10.10470	GO:0000331	cellular_component	contractile vacuole	TcCLB.511635.10
Tb927.10.10470	GO:0000785	cellular_component	chromatin	TcCLB.511635.10
Tb927.10.10470	GO:0042301	molecular_function	phosphate ion binding	Tb927.10.10460
Tb927.10.10480	GO:0000331	cellular_component	contractile vacuole	TcCLB.511635.10
Tb927.10.10480	GO:0000785	cellular_component	chromatin	TcCLB.511635.10
Tb927.10.10480	GO:0042301	molecular_function	phosphate ion binding	Tb927.10.10460
Tb927.10.10490	GO:0000331	cellular_component	contractile vacuole	TcCLB.511635.10
Tb927.10.10490	GO:0000785	cellular_component	chromatin	TcCLB.511635.10
Tb927.10.10490	GO:0042301	molecular_function	phosphate ion binding	Tb927.10.10460
Tb927.10.10500	GO:0000331	cellular_component	contractile vacuole	TcCLB.511635.10
Tb927.10.10500	GO:0000785	cellular_component	chromatin	TcCLB.511635.10
Tb927.10.10500	GO:0042301	molecular_function	phosphate ion binding	Tb927.10.10460
Tb927.10.10510	GO:0000331	cellular_component	contractile vacuole	TcCLB.511635.10
Tb927.10.10510	GO:0000785	cellular_component	chromatin	TcCLB.511635.10
Tb927.10.10510	GO:0042301	molecular_function	phosphate ion binding	Tb927.10.10460
Tb927.10.10515	GO:0000331	cellular_component	contractile vacuole	TcCLB.511635.10
Tb927.10.10515	GO:0000785	cellular_component	chromatin	TcCLB.511635.10
Tb927.10.10515	GO:0042301	molecular_function	phosphate ion binding	Tb927.10.10460
Tb927.9.5590	GO:0000331	cellular_component	contractile vacuole	TcCLB.506445.60
Tb927.3.3270	GO:0106123	cellular_component	reservosome	TcCLB.508153.340
Tb927.3.4300	GO:0000331	cellular_component	contractile vacuole	TcCLB.509617.20
Tb927.3.4300	GO:0000785	cellular_component	chromatin	TcCLB.509617.20
Tb927.3.4320	GO:0000331	cellular_component	contractile vacuole	TcCLB.509617.20
Tb927.3.4320	GO:0000785	cellular_component	chromatin	TcCLB.509617.20
Tb927.6.3210	GO:0005515	molecular_function	protein binding	TcCLB.507023.280
Tb927.5.2290	GO:0005681	cellular_component	spliceosomal complex	TcCLB.511755.60
Tb927.10.7410	GO:0106123	cellular_component	reservosome	TcCLB.507681.20
Tb927.3.4080	GO:0000331	cellular_component	contractile vacuole	TcCLB.503837.10
Tb927.3.4080	GO:0120267	cellular_component	pellicular membrane	Tb927.3.4100
Tb927.3.4080	GO:0030133	cellular_component	transport vesicle	Tb927.3.4100,Tb927.3.4110
Tb927.3.4130	GO:0005761	cellular_component	mitochondrial ribosome	TcCLB.506175.80
Tb927.10.2770	GO:0042301	molecular_function	phosphate ion binding	TcCLB.504105.20
Tb927.10.2800	GO:0005761	cellular_component	mitochondrial ribosome	TcCLB.504105.60
Tb927.10.280	GO:0000785	cellular_component	chromatin	TcCLB.504069.20
Tb927.11.11780	GO:0000331	cellular_component	contractile vacuole	TcCLB.508827.40
Tb927.7.7040	GO:0106123	cellular_component	reservosome	TcCLB.506789.280
Tb927.10.10520	GO:0000331	cellular_component	contractile vacuole	TcCLB.511635.10
Tb927.10.10520	GO:0000785	cellular_component	chromatin	TcCLB.511635.10
Tb927.10.10520	GO:0042301	molecular_function	phosphate ion binding	Tb927.10.10460
Tb927.10.10530	GO:0000331	cellular_component	contractile vacuole	TcCLB.511635.10
Tb927.10.10530	GO:0000785	cellular_component	chromatin	TcCLB.511635.10
Tb927.10.10530	GO:0042301	molecular_function	phosphate ion binding	Tb927.10.10460
Tb927.10.10540	GO:0000331	cellular_component	contractile vacuole	TcCLB.511635.10
Tb927.10.10540	GO:0000785	cellular_component	chromatin	TcCLB.511635.10
Tb927.10.10540	GO:0042301	molecular_function	phosphate ion binding	Tb927.10.10460
Tb927.10.10550	GO:0000331	cellular_component	contractile vacuole	TcCLB.511635.10
Tb927.10.10550	GO:0000785	cellular_component	chromatin	TcCLB.511635.10
Tb927.10.10550	GO:0042301	molecular_function	phosphate ion binding	Tb927.10.10460
Tb927.10.10560	GO:0000331	cellular_component	contractile vacuole	TcCLB.511635.10
Tb927.10.10560	GO:0000785	cellular_component	chromatin	TcCLB.511635.10
Tb927.10.10560	GO:0042301	molecular_function	phosphate ion binding	Tb927.10.10460
Tb927.10.10570	GO:0000331	cellular_component	contractile vacuole	TcCLB.511635.10
Tb927.10.10570	GO:0000785	cellular_component	chromatin	TcCLB.511635.10
Tb927.10.10570	GO:0042301	molecular_function	phosphate ion binding	Tb927.10.10460
Tb927.10.10580	GO:0000331	cellular_component	contractile vacuole	TcCLB.511635.10
Tb927.10.10580	GO:0000785	cellular_component	chromatin	TcCLB.511635.10
Tb927.10.10580	GO:0042301	molecular_function	phosphate ion binding	Tb927.10.10460
Tb927.10.10590	GO:0000331	cellular_component	contractile vacuole	TcCLB.511635.10
Tb927.10.10590	GO:0000785	cellular_component	chromatin	TcCLB.511635.10
Tb927.10.10590	GO:0042301	molecular_function	phosphate ion binding	Tb927.10.10460
Tb927.10.14000	GO:0000331	cellular_component	contractile vacuole	TcCLB.511277.290
Tb927.6.2170	GO:0000331	cellular_component	contractile vacuole	TcCLB.509045.20
Tb927.6.2170	GO:0005681	cellular_component	spliceosomal complex	TcCLB.509045.20
Tb927.10.3940	GO:0000785	cellular_component	chromatin	TcCLB.503635.59
Tb927.10.3940	GO:0044877	molecular_function	protein-containing complex binding	Tb927.10.3930
Tb927.10.3940	GO:0005737	cellular_component	cytoplasm	Tb927.10.3930
Tb927.7.6360	GO:0000785	cellular_component	chromatin	TcCLB.511323.40
Tb927.8.1890	GO:0000785	cellular_component	chromatin	TcCLB.511391.160
Tb927.9.12110	GO:0106123	cellular_component	reservosome	TcCLB.510663.70
Tb927.6.4090	GO:0106123	cellular_component	reservosome	TcCLB.509063.30
Tb927.11.8800	GO:0000331	cellular_component	contractile vacuole	TcCLB.506587.70
Tb927.11.9590	GO:0106123	cellular_component	reservosome	TcCLB.511229.50
Tb927.5.1700	GO:0000785	cellular_component	chromatin	TcCLB.510821.50
Tb927.11.5440	GO:0106123	cellular_component	reservosome	TcCLB.505183.30
Tb927.6.3800	GO:0000331	cellular_component	contractile vacuole	TcCLB.507029.30
Tb927.6.3800	GO:0000785	cellular_component	chromatin	TcCLB.507029.30
Tb927.6.3800	GO:0106123	cellular_component	reservosome	TcCLB.507029.30
Tb927.3.4030	GO:0000331	cellular_component	contractile vacuole	TcCLB.510003.20
Tb927.11.14020	GO:0000785	cellular_component	chromatin	TcCLB.511727.270
Tb927.11.14020	GO:0030133	cellular_component	transport vesicle	Tb927.11.14000
Tb927.9.11260	GO:0005856	cellular_component	cytoskeleton	TcCLB.508461.400
Tb927.10.9570	GO:0000331	cellular_component	contractile vacuole	TcCLB.506839.30
Tb927.10.9570	GO:0000785	cellular_component	chromatin	TcCLB.506839.30
Tb927.11.13125	GO:0000331	cellular_component	contractile vacuole	TcCLB.455721.9
Tb927.11.13125	GO:0097014	cellular_component	ciliary plasm	Tb927.11.13140
Tb927.11.13125	GO:0036064	cellular_component	ciliary basal body	Tb927.11.13140
Tb927.11.13125	GO:0031981	cellular_component	nuclear lumen	Tb927.11.13140
Tb927.11.13140	GO:0000331	cellular_component	contractile vacuole	TcCLB.455721.9
Tb927.11.13140	GO:0005759	cellular_component	mitochondrial matrix	Tb927.11.13125
Tb927.11.7560	GO:0000331	cellular_component	contractile vacuole	TcCLB.508177.10
Tb927.11.7560	GO:0000785	cellular_component	chromatin	TcCLB.508177.10
Tb927.11.17000	GO:0000331	cellular_component	contractile vacuole	TcCLB.508707.310
Tb927.11.17000	GO:0000785	cellular_component	chromatin	TcCLB.508707.310
Tb927.6.3650	GO:0005681	cellular_component	spliceosomal complex	TcCLB.511511.170
Tb927.4.1500	GO:0005761	cellular_component	mitochondrial ribosome	TcCLB.511003.30
Tb927.10.9360	GO:0000331	cellular_component	contractile vacuole	TcCLB.509799.140
Tb927.9.11470	GO:0000785	cellular_component	chromatin	TcCLB.508461.500
Tb927.9.11470	GO:0005737	cellular_component	cytoplasm	Tb927.9.11490
Tb927.9.11490	GO:0000785	cellular_component	chromatin	TcCLB.508461.500
Tb927.9.11490	GO:0030515	molecular_function	snoRNA binding	Tb927.9.11470
Tb927.2.900	GO:0030133	cellular_component	transport vesicle	Tb927.2.650,Tb927.4.120,Tb927.2.1250
Tb927.2.900	GO:0005737	cellular_component	cytoplasm	Tb927.1.270,Tb927.4.120,Tb927.2.1250
Tb927.6.2270	GO:0005515	molecular_function	protein binding	Tb927.6.2330
Tb11.v5.0288	GO:0031981	cellular_component	nuclear lumen	Tb927.11.12800,Tb927.11.12780,Tb927.11.12820
Tb11.v5.0288	GO:0005737	cellular_component	cytoplasm	Tb927.11.12810
Tb11.v5.0288	GO:0020015	cellular_component	glycosome	Tb927.11.12790
Tb11.v5.0220	GO:0030133	cellular_component	transport vesicle	Tb927.5.480
Tb11.v5.0220	GO:0005737	cellular_component	cytoplasm	Tb927.5.480
Tb927.11.12780	GO:0005737	cellular_component	cytoplasm	Tb927.11.12810
Tb927.11.12780	GO:0020015	cellular_component	glycosome	Tb927.11.12790
Tb927.4.5335	GO:0005737	cellular_component	cytoplasm	Tb927.8.6990
Tb927.4.5335	GO:0005811	cellular_component	lipid droplet	Tb927.8.6990
Tb927.5.900	GO:0008250	cellular_component	oligosaccharyltransferase complex	Tb927.5.910
Tb927.5.900	GO:0035268	biological_process	protein mannosylation	Tb927.5.890
Tb927.7.6130	GO:0005783	cellular_component	endoplasmic reticulum	Tb927.7.6110
Tb927.7.6130	GO:0030133	cellular_component	transport vesicle	Tb927.7.6110
Tb927.7.6130	GO:0005635	cellular_component	nuclear envelope	Tb927.7.6110
Tb927.7.6130	GO:0004623	molecular_function	phospholipase A2 activity	Tb927.7.6110
Tb927.10.10930	GO:0005654	cellular_component	nucleoplasm	Tb927.10.10940,Tb927.10.10910,Tb927.10.10920,Tb927.10.10890,Tb927.10.10980
Tb11.v5.0202	GO:0097014	cellular_component	ciliary plasm	Tb927.10.6100
Tb11.v5.0202	GO:0031981	cellular_component	nuclear lumen	Tb927.10.6100
Tb11.0870	GO:0097014	cellular_component	ciliary plasm	Tb927.11.690
Tb11.0870	GO:0031981	cellular_component	nuclear lumen	Tb927.11.690
Tb927.5.2180	GO:0030133	cellular_component	transport vesicle	Tb927.5.2240
Tb927.5.2180	GO:0005737	cellular_component	cytoplasm	Tb927.5.2240
Tb11.v5.0527	GO:0005737	cellular_component	cytoplasm	Tb927.10.16110
Tb09.v4.0107	GO:0030133	cellular_component	transport vesicle	Tb927.9.15890
Tb09.v4.0107	GO:0005737	cellular_component	cytoplasm	Tb927.9.15890
Tb927.3.2500	GO:0030133	cellular_component	transport vesicle	Tb927.5.660
Tb11.v5.0201	GO:0005739	cellular_component	mitochondrion	Tb927.10.6090
Tb11.v5.0201	GO:0005762	cellular_component	mitochondrial large ribosomal subunit	Tb927.10.6090
Tb11.v5.0201	GO:0005759	cellular_component	mitochondrial matrix	Tb927.10.6090
Tb11.v5.0201	GO:0020023	cellular_component	kinetoplast	Tb927.10.6090
Tb927.6.4860	GO:0005730	cellular_component	nucleolus	Tb927.6.4910
Tb11.v5.0170	GO:0005739	cellular_component	mitochondrion	Tb927.7.4890
Tb927.1.420	GO:0030133	cellular_component	transport vesicle	Tb927.6.140
Tb927.4.200	GO:0005634	cellular_component	nucleus	Tb927.6.160
Tb927.4.200	GO:0005737	cellular_component	cytoplasm	Tb927.6.160
Tb11.v5.0369	GO:0005737	cellular_component	cytoplasm	Tb927.9.2811
Tb927.7.4070	GO:0005654	cellular_component	nucleoplasm	Tb927.7.4060
Tb927.7.4070	GO:0097542	cellular_component	ciliary tip	Tb927.7.4060
Tb927.7.6040	GO:0005739	cellular_component	mitochondrion	Tb927.7.6060
Tb927.8.7220	GO:0051225	biological_process	spindle assembly	Tb927.4.5180
Tb927.8.7220	GO:0006260	biological_process	DNA replication	Tb927.4.5180
Tb927.8.7220	GO:0005515	molecular_function	protein binding	Tb927.4.5180
Tb927.8.7220	GO:0000922	cellular_component	spindle pole	Tb927.4.5180
Tb927.5.400	GO:0030133	cellular_component	transport vesicle	Tb927.5.350
Tb927.10.8480	GO:0005355	molecular_function	glucose transmembrane transporter activity	Tb927.10.8440,Tb927.10.8450
Tb927.10.8480	GO:0005737	cellular_component	cytoplasm	Tb927.10.8440
Tb927.10.8480	GO:0008645	biological_process	hexose transmembrane transport	Tb927.10.8530
Tb927.11.140	GO:0030133	cellular_component	transport vesicle	Tb927.11.150
Tb927.11.140	GO:0097542	cellular_component	ciliary tip	Tb927.11.1480,Tb927.11.150
Tb927.6.930	GO:0097014	cellular_component	ciliary plasm	Tb927.6.940
Tb927.6.930	GO:0004197	molecular_function	cysteine-type endopeptidase activity	Tb927.6.940
Tb927.6.540	GO:0097014	cellular_component	ciliary plasm	Tb927.6.470
Tb11.v5.0233	GO:0120119	cellular_component	flagellum attachment zone	Tb927.10.5240
Tb11.v5.0233	GO:0120118	cellular_component	flagella connector	Tb927.10.5240
Tb11.v5.0480	GO:0005654	cellular_component	nucleoplasm	Tb927.10.15370
Tb11.v5.0480	GO:0005730	cellular_component	nucleolus	Tb927.10.15370
Tb927.10.4110	GO:0005730	cellular_component	nucleolus	Tb927.10.4120
Tb927.2.1210	GO:0005737	cellular_component	cytoplasm	Tb927.2.560
Tb927.8.7250	GO:0097014	cellular_component	ciliary plasm	Tb927.4.5140
Tb927.8.7250	GO:0031981	cellular_component	nuclear lumen	Tb927.4.5140
Tb927.6.970	GO:0030133	cellular_component	transport vesicle	Tb927.6.1000,Tb927.6.1010
Tb927.8.7670	GO:0005783	cellular_component	endoplasmic reticulum	Tb927.8.7600,Tb927.8.7650
Tb927.8.7670	GO:0005737	cellular_component	cytoplasm	Tb927.4.4870,Tb927.8.7610,Tb927.8.7600,Tb927.8.7620,Tb927.4.4850,Tb927.4.4830
Tb927.8.7670	GO:0005743	cellular_component	mitochondrial inner membrane	Tb927.8.7600
Tb927.8.7670	GO:0005739	cellular_component	mitochondrion	Tb927.8.7600
Tb927.8.7670	GO:0020016	cellular_component	ciliary pocket	Tb927.8.7610
Tb927.8.7670	GO:0005886	cellular_component	plasma membrane	Tb927.8.7640
Tb927.8.7670	GO:0030133	cellular_component	transport vesicle	Tb927.4.4830
Tb927.8.7670	GO:0005654	cellular_component	nucleoplasm	Tb927.4.4830,Tb927.4.4870,Tb927.4.4850
Tb11.v5.0249	GO:0097014	cellular_component	ciliary plasm	Tb927.10.5270
Tb927.8.7090	GO:0005730	cellular_component	nucleolus	Tb927.4.5320
Tb927.9.9410	GO:0046513	biological_process	ceramide biosynthetic process	Tb927.9.9390,Tb927.9.9380
Tb927.9.9410	GO:0005794	cellular_component	Golgi apparatus	Tb927.9.9380
Tb927.9.9410	GO:0004307	molecular_function	ethanolaminephosphotransferase activity	Tb927.9.9390,Tb927.9.9380
Tb927.9.9410	GO:0005768	cellular_component	endosome	Tb927.9.9390
Tb927.9.9410	GO:0005737	cellular_component	cytoplasm	Tb927.9.9390,Tb927.9.9400
Tb927.9.9410	GO:0020016	cellular_component	ciliary pocket	Tb927.9.9390
Tb927.9.9410	GO:0046335	biological_process	ethanolamine biosynthetic process	Tb927.9.9400
Tb927.9.9410	GO:0033188	molecular_function	sphingomyelin synthase activity	Tb927.9.9400
Tb11.01.6241	GO:0097014	cellular_component	ciliary plasm	Tb927.6.470
Tb927.4.4430	GO:0005737	cellular_component	cytoplasm	Tb927.4.4460,Tb927.4.4410
Tb927.4.4430	GO:0005739	cellular_component	mitochondrion	Tb927.7.7520
Tb927.4.4430	GO:0005929	cellular_component	cilium	Tb927.7.7520
Tb927.9.2881	GO:0005737	cellular_component	cytoplasm	Tb927.9.2811
Tb927.9.15610	GO:0030133	cellular_component	transport vesicle	Tb927.9.15520
Tb927.9.15610	GO:0031981	cellular_component	nuclear lumen	Tb927.9.15520
Tb07.11L3.100	GO:0035869	cellular_component	ciliary transition zone	Tb927.7.2150
Tb07.11L3.100	GO:0036064	cellular_component	ciliary basal body	Tb927.7.2150
Tb927.8.7610	GO:0005886	cellular_component	plasma membrane	Tb927.8.7640
Tb927.8.7610	GO:0005783	cellular_component	endoplasmic reticulum	Tb927.8.7600,Tb927.8.7650
Tb927.8.7610	GO:0005743	cellular_component	mitochondrial inner membrane	Tb927.8.7600
Tb927.8.7610	GO:0005739	cellular_component	mitochondrion	Tb927.8.7600
Tb927.8.7610	GO:0030133	cellular_component	transport vesicle	Tb927.4.4830
Tb927.8.7610	GO:0005654	cellular_component	nucleoplasm	Tb927.4.4830,Tb927.4.4870,Tb927.4.4850
Tb11.v5.0154	GO:0120120	cellular_component	bilobe structure	Tb927.7.4700
Tb11.v5.0154	GO:0120260	cellular_component	ciliary microtubule quartet	Tb927.7.4700
Tb11.v5.0154	GO:0005737	cellular_component	cytoplasm	Tb927.7.4700
Tb11.v5.0154	GO:0020016	cellular_component	ciliary pocket	Tb927.7.4700
Tb927.6.1050	GO:0030133	cellular_component	transport vesicle	Tb927.6.1000,Tb927.6.1010
Tb927.6.1050	GO:0010608	biological_process	post-transcriptional regulation of gene expression	Tb927.6.1010,Tb927.6.970,Tb927.6.960,Tb927.6.980
Tb927.6.500	GO:0097014	cellular_component	ciliary plasm	Tb927.6.470
Tb11.v5.0303	GO:0120120	cellular_component	bilobe structure	Tb927.10.15930
Tb11.v5.0626	GO:0097014	cellular_component	ciliary plasm	Tb927.10.14800
Tb11.v5.0626	GO:0031981	cellular_component	nuclear lumen	Tb927.10.14800
Tb927.4.4280	GO:0030133	cellular_component	transport vesicle	Tb927.4.4240
Tb927.4.4280	GO:0051286	cellular_component	cell tip	Tb927.4.4260,Tb927.4.4240
Tb927.2.1460	GO:0031981	cellular_component	nuclear lumen	Tb927.7.6880
Tb927.2.1460	GO:0030133	cellular_component	transport vesicle	Tb927.3.510,Tb927.5.4640
Tb927.4.4990	GO:0097014	cellular_component	ciliary plasm	Tb927.8.7430
Tb927.4.4990	GO:0031981	cellular_component	nuclear lumen	Tb927.8.7430
Tb927.4.3750	GO:0060170	cellular_component	ciliary membrane	Tb927.4.3870,Tb927.4.3860
Tb927.4.3750	GO:0005737	cellular_component	cytoplasm	Tb927.4.3870,Tb927.4.3860
Tb927.8.7790	GO:0005737	cellular_component	cytoplasm	Tb927.4.4540
Tb11.v5.0157	GO:0005930	cellular_component	axoneme	Tb927.7.4740
Tb11.v5.0256	GO:0005654	cellular_component	nucleoplasm	Tb927.11.7270
Tb927.8.4110	GO:0005783	cellular_component	endoplasmic reticulum	Tb927.8.4060
Tb927.8.4110	GO:0005635	cellular_component	nuclear envelope	Tb927.8.4060
Tb11.v5.0764	GO:0005634	cellular_component	nucleus	Tb927.11.8480
Tb11.v5.0764	GO:0005737	cellular_component	cytoplasm	Tb927.11.8680,Tb927.11.8480
Tb11.v5.0764	GO:0030133	cellular_component	transport vesicle	Tb927.11.8510,Tb927.11.8500,Tb927.11.8490,Tb927.11.8530
Tb05.5K5.60	GO:0005730	cellular_component	nucleolus	Tb927.5.4410
Tb11.v5.0215	GO:0020015	cellular_component	glycosome	Tb927.5.300,Tb927.5.300b,Tb927.7.7500
Tb11.v5.0215	GO:0008198	molecular_function	ferrous iron binding	Tb927.5.300,Tb927.7.7500
Tb11.v5.0215	GO:0097014	cellular_component	ciliary plasm	Tb927.7.7500
Tb11.v5.0215	GO:0005654	cellular_component	nucleoplasm	Tb927.7.7500
Tb927.11.9020	GO:0030133	cellular_component	transport vesicle	Tb927.11.9010
Tb927.11.9020	GO:0005783	cellular_component	endoplasmic reticulum	Tb927.11.9030,Tb927.11.9000
Tb927.11.9020	GO:0005635	cellular_component	nuclear envelope	Tb927.11.9030,Tb927.11.9000
Tb927.9.4000	GO:0031981	cellular_component	nuclear lumen	Tb927.9.3930
Tb927.9.15540	GO:0097014	cellular_component	ciliary plasm	Tb927.9.15570
Tb927.9.15540	GO:0031981	cellular_component	nuclear lumen	Tb927.9.15570
Tb927.2.5650	GO:0005737	cellular_component	cytoplasm	Tb927.2.5480
Tb11.v5.0598	GO:0030133	cellular_component	transport vesicle	Tb927.3.1220
Tb11.v5.0598	GO:0005654	cellular_component	nucleoplasm	Tb927.3.1220
Tb11.v5.0280	GO:0005634	cellular_component	nucleus	Tb927.10.6250
Tb11.v5.0280	GO:0005737	cellular_component	cytoplasm	Tb927.10.6250
Tb927.1.370	GO:0005737	cellular_component	cytoplasm	Tb927.1.480
Tb927.1.370	GO:0005739	cellular_component	mitochondrion	Tb927.1.290
Tb927.1.370	GO:0005730	cellular_component	nucleolus	Tb927.2.690
Tb927.10.8490	GO:0008645	biological_process	hexose transmembrane transport	Tb927.10.8530
Tb927.10.8490	GO:0005355	molecular_function	glucose transmembrane transporter activity	Tb927.10.8440,Tb927.10.8450
Tb927.10.8490	GO:0005737	cellular_component	cytoplasm	Tb927.10.8440
Tb927.3.570	GO:0097014	cellular_component	ciliary plasm	Tb927.6.470
Tb927.11.3630	GO:0030133	cellular_component	transport vesicle	Tb927.11.3610
Tb927.11.3630	GO:0009897	cellular_component	external side of plasma membrane	Tb927.11.3610,Tb927.11.3620
Tb927.11.3630	GO:0005783	cellular_component	endoplasmic reticulum	Tb927.11.3620
Tb927.2.2520	GO:0140525	cellular_component	antipodal site	Tb927.2.2510
Tb927.2.2520	GO:0005743	cellular_component	mitochondrial inner membrane	Tb927.2.2510
Tb10.v4.0245	GO:0030133	cellular_component	transport vesicle	Tb927.10.6890
Tb10.v4.0245	GO:0097014	cellular_component	ciliary plasm	Tb927.10.6890
Tb10.v4.0245	GO:0031981	cellular_component	nuclear lumen	Tb927.10.6890
Tb11.v5.0374	GO:0005739	cellular_component	mitochondrion	Tb927.10.510
Tb11.v5.0374	GO:0005737	cellular_component	cytoplasm	Tb927.10.510
Tb11.v5.0374	GO:0005741	cellular_component	mitochondrial outer membrane	Tb927.10.510
Tb927.4.4970	GO:0030133	cellular_component	transport vesicle	Tb927.8.7450
Tb927.6.5130	GO:0005737	cellular_component	cytoplasm	Tb927.6.5120
Tb927.10.14070	GO:0097014	cellular_component	ciliary plasm	Tb927.10.13560
Tb927.10.14070	GO:0005654	cellular_component	nucleoplasm	Tb927.10.13560
Tb927.10.14070	GO:0005929	cellular_component	cilium	Tb927.10.13560
Tb927.4.4370	GO:0005737	cellular_component	cytoplasm	Tb927.8.8000
Tb927.4.4370	GO:0005929	cellular_component	cilium	Tb927.8.8000
Tb927.8.7940	GO:0097542	cellular_component	ciliary tip	Tb927.8.7920
Tb927.8.8230	GO:0030133	cellular_component	transport vesicle	Tb927.8.8240,Tb927.8.8260,Tb927.8.8220
Tb927.8.8230	GO:0097014	cellular_component	ciliary plasm	Tb927.8.8260,Tb927.8.8220
Tb927.8.8230	GO:0031981	cellular_component	nuclear lumen	Tb927.8.8260,Tb927.8.8220
Tb05.5K5.210	GO:0009986	cellular_component	cell surface	Tb927.5.4570
Tb05.5K5.210	GO:0020016	cellular_component	ciliary pocket	Tb927.5.4570
Tb05.5K5.210	GO:0030133	cellular_component	transport vesicle	Tb927.5.4580
Tb05.5K5.210	GO:0005737	cellular_component	cytoplasm	Tb927.5.4580
Tb927.4.5190	GO:0005930	cellular_component	axoneme	Tb927.8.7210
Tb927.10.12090	GO:0005634	cellular_component	nucleus	Tb927.10.12100
Tb927.2.5330	GO:0097014	cellular_component	ciliary plasm	Tb927.2.5290,Tb927.2.4920
Tb927.2.5330	GO:0031981	cellular_component	nuclear lumen	Tb927.2.5290,Tb927.2.4920
Tb927.2.5330	GO:0030133	cellular_component	transport vesicle	Tb927.2.4760
Tb11.v5.0375	GO:0005737	cellular_component	cytoplasm	Tb927.10.480
Tb11.v5.0663	GO:0030133	cellular_component	transport vesicle	Tb927.9.15480
Tb11.v5.0663	GO:0005737	cellular_component	cytoplasm	Tb927.9.15480
Tb927.6.1060	GO:0030133	cellular_component	transport vesicle	Tb927.6.1000,Tb927.6.1010
Tb927.6.1060	GO:0010608	biological_process	post-transcriptional regulation of gene expression	Tb927.6.1010,Tb927.6.970,Tb927.6.960,Tb927.6.980
Tb927.8.7780	GO:0003729	molecular_function	mRNA binding	Tb927.4.4550
Tb927.8.7780	GO:0030133	cellular_component	transport vesicle	Tb927.4.4550
Tb927.8.7780	GO:0010468	biological_process	regulation of gene expression	Tb927.4.4550
Tb927.8.7780	GO:0005737	cellular_component	cytoplasm	Tb927.4.4550
Tb927.3.2580	GO:0097014	cellular_component	ciliary plasm	Tb927.3.2550
Tb927.3.2580	GO:0031981	cellular_component	nuclear lumen	Tb927.3.2550
Tb927.11.1480	GO:0030133	cellular_component	transport vesicle	Tb927.11.150
Tb927.8.2270	GO:0005930	cellular_component	axoneme	Tb927.8.2260,Tb927.8.2280
Tb927.8.2270	GO:0005886	cellular_component	plasma membrane	Tb927.8.2070
Tb927.8.2270	GO:0060170	cellular_component	ciliary membrane	Tb927.8.2070
Tb927.8.2270	GO:0020016	cellular_component	ciliary pocket	Tb927.8.2070
Tb927.8.2270	GO:0005739	cellular_component	mitochondrion	Tb927.8.2070
Tb927.11.3230	GO:0005737	cellular_component	cytoplasm	Tb927.2.6090
Tb927.11.3230	GO:0005730	cellular_component	nucleolus	Tb927.2.6090
Tb927.5.890	GO:0008250	cellular_component	oligosaccharyltransferase complex	Tb927.5.910
Tb927.5.890	GO:0005635	cellular_component	nuclear envelope	Tb927.5.900
Tb927.4.4840	GO:0005783	cellular_component	endoplasmic reticulum	Tb927.4.4820
Tb927.4.4840	GO:0030133	cellular_component	transport vesicle	Tb927.4.4860,Tb927.4.4820
Tb927.2.5340	GO:0097014	cellular_component	ciliary plasm	Tb927.2.5290,Tb927.2.4920
Tb927.2.5340	GO:0031981	cellular_component	nuclear lumen	Tb927.2.5290,Tb927.2.4920
Tb927.2.5340	GO:0030133	cellular_component	transport vesicle	Tb927.2.4760
Tb927.11.8530	GO:0005737	cellular_component	cytoplasm	Tb927.11.8680,Tb927.11.8480
Tb927.2.280	GO:0005819	cellular_component	spindle	Tb927.2.380
Tb11.v5.0580	GO:0005635	cellular_component	nuclear envelope	Tb927.10.7100
Tb08.27P2.90	GO:0030133	cellular_component	transport vesicle	Tb927.8.490
Tb927.11.5950	GO:0010608	biological_process	post-transcriptional regulation of gene expression	Tb927.11.5960
Tb11.v5.0387	GO:0005739	cellular_component	mitochondrion	Tb927.11.1180
Tb11.v5.0387	GO:0097014	cellular_component	ciliary plasm	Tb927.11.1180
Tb11.v5.0387	GO:0031981	cellular_component	nuclear lumen	Tb927.11.1180
Tb11.v5.0253	GO:0030133	cellular_component	transport vesicle	Tb927.11.7300
Tb927.8.7530	GO:0030133	cellular_component	transport vesicle	Tb927.4.4910
Tb927.9.15550	GO:0097014	cellular_component	ciliary plasm	Tb927.9.15520,Tb927.9.15610,Tb927.9.15570
Tb927.9.15550	GO:0031981	cellular_component	nuclear lumen	Tb927.9.15520,Tb927.9.15570
Tb927.9.15550	GO:0030133	cellular_component	transport vesicle	Tb927.9.15520
Tb927.9.7410	GO:0005737	cellular_component	cytoplasm	Tb927.3.570
Tb10.v4.0039	GO:0097740	cellular_component	paraflagellar rod	Tb927.10.4490
Tb10.v4.0039	GO:0005737	cellular_component	cytoplasm	Tb927.10.4490
Tb927.8.7390	GO:0030133	cellular_component	transport vesicle	Tb927.4.5030
Tb05.5K5.290	GO:0005737	cellular_component	cytoplasm	Tb927.1.3760,Tb927.2.1460
Tb05.5K5.290	GO:0005739	cellular_component	mitochondrion	Tb927.1.3760,Tb927.2.1460
Tb05.5K5.290	GO:0031981	cellular_component	nuclear lumen	Tb927.7.6880
Tb05.5K5.290	GO:0030133	cellular_component	transport vesicle	Tb927.3.510,Tb927.5.4640
Tb11.v5.0307	GO:0120267	cellular_component	pellicular membrane	Tb927.10.8480,Tb927.10.8460,Tb927.10.8450,Tb927.10.8440,Tb927.10.8530,Tb927.10.8500,Tb927.10.8520,Tb927.10.8490,Tb927.10.8470,Tb927.10.8510
Tb11.v5.0307	GO:0005886	cellular_component	plasma membrane	Tb927.10.8480,Tb927.10.8460,Tb927.10.8450,Tb927.10.8440,Tb927.10.8490,Tb927.10.8470
Tb11.v5.0307	GO:0005355	molecular_function	glucose transmembrane transporter activity	Tb927.10.8440,Tb927.10.8450
Tb11.v5.0307	GO:0005737	cellular_component	cytoplasm	Tb927.10.8440
Tb11.v5.0307	GO:0051286	cellular_component	cell tip	Tb927.10.8480,Tb927.10.8460,Tb927.10.8500,Tb927.10.8520,Tb927.10.8490,Tb927.10.8450,Tb927.10.8470,Tb927.10.8510
Tb11.v5.0307	GO:0008645	biological_process	hexose transmembrane transport	Tb927.10.8530
Tb927.11.7490	GO:0030133	cellular_component	transport vesicle	Tb927.11.7500,Tb927.11.8740
Tb927.11.7490	GO:0005739	cellular_component	mitochondrion	Tb927.11.8740
Tb11.v5.0707	GO:0005515	molecular_function	protein binding	Tb927.10.8650
Tb11.v5.0707	GO:0005730	cellular_component	nucleolus	Tb927.10.8650
Tb11.v5.0707	GO:0005634	cellular_component	nucleus	Tb927.10.8650
Tb11.v5.0707	GO:0005643	cellular_component	nuclear pore	Tb927.10.8650
Tb11.v5.0707	GO:0005654	cellular_component	nucleoplasm	Tb927.10.8650
Tb11.v5.0707	GO:0031981	cellular_component	nuclear lumen	Tb927.10.8650
Tb927.9.2815	GO:0005737	cellular_component	cytoplasm	Tb927.9.2811
Tb927.8.7150	GO:0005737	cellular_component	cytoplasm	Tb927.8.7140
Tb927.10.1470	GO:0005829	cellular_component	cytosol	Tb927.10.1400
Tb927.10.3930	GO:0005654	cellular_component	nucleoplasm	Tb927.10.3940,Tb11.v5.0501
Tb11.02.5420b	GO:0005743	cellular_component	mitochondrial inner membrane	Tb11.02.5420
Tb11.02.5420b	GO:0005739	cellular_component	mitochondrion	Tb11.02.5420
Tb11.02.5420b	GO:0005783	cellular_component	endoplasmic reticulum	Tb927.11.8380
Tb11.v5.0996	GO:0097740	cellular_component	paraflagellar rod	Tb927.10.15250
Tb11.v5.0996	GO:0005739	cellular_component	mitochondrion	Tb927.10.15250
Tb11.v5.0530	GO:0030133	cellular_component	transport vesicle	Tb927.9.3630
Tb11.v5.0530	GO:0020016	cellular_component	ciliary pocket	Tb927.9.3630
Tb11.v5.0282	GO:0030133	cellular_component	transport vesicle	Tb927.5.340
Tb11.v5.0368	GO:0005737	cellular_component	cytoplasm	Tb927.9.2811
Tb927.5.2160	GO:0060170	cellular_component	ciliary membrane	Tb927.5.2230
Tb11.v5.0230	GO:0005886	cellular_component	plasma membrane	Tb927.5.370,Tb11.v5.0231,Tb927.5.360,Tb927.5.390
Tb11.v5.0230	GO:0042493	biological_process	response to xenobiotic stimulus	Tb927.5.370,Tb11.v5.0231,Tb927.5.360,Tb927.5.390
Tb11.v5.0230	GO:0005737	cellular_component	cytoplasm	Tb11.v5.0231,Tb927.5.360
Tb11.v5.0676	GO:0005737	cellular_component	cytoplasm	Tb927.3.2510
Tb08.27P2.80	GO:0030133	cellular_component	transport vesicle	Tb927.8.500
Tb927.11.10160	GO:0005730	cellular_component	nucleolus	Tb927.10.9800
Tb927.4.5270	GO:0030133	cellular_component	transport vesicle	Tb927.4.5240,Tb927.4.5260
Tb927.4.5270	GO:0005737	cellular_component	cytoplasm	Tb927.4.5250,Tb927.4.5260
Tb11.v5.0332	GO:0120267	cellular_component	pellicular membrane	Tb927.10.8480,Tb927.10.8460,Tb927.10.8440,Tb927.10.8530,Tb927.10.8500,Tb927.10.8520,Tb927.10.8490,Tb927.10.8450,Tb927.10.8470,Tb927.10.8510
Tb11.v5.0332	GO:0005886	cellular_component	plasma membrane	Tb927.10.8480,Tb927.10.8460,Tb927.10.8440,Tb927.10.8490,Tb927.10.8450,Tb927.10.8470
Tb11.v5.0332	GO:0051286	cellular_component	cell tip	Tb927.10.8480,Tb927.10.8460,Tb927.10.8500,Tb927.10.8520,Tb927.10.8490,Tb927.10.8450,Tb927.10.8470,Tb927.10.8510
Tb11.v5.0332	GO:0008645	biological_process	hexose transmembrane transport	Tb927.10.8530
Tb11.v5.0332	GO:0005355	molecular_function	glucose transmembrane transporter activity	Tb927.10.8440,Tb927.10.8450
Tb11.v5.0332	GO:0005737	cellular_component	cytoplasm	Tb927.10.8440
Tb11.v5.0409	GO:0097014	cellular_component	ciliary plasm	Tb927.5.4560
Tb11.v5.0409	GO:0005654	cellular_component	nucleoplasm	Tb927.5.4560
Tb927.6.310	GO:0005739	cellular_component	mitochondrion	Tb927.6.760
Tb927.6.310	GO:0030133	cellular_component	transport vesicle	Tb927.6.800,Tb927.6.770
Tb927.6.310	GO:0005737	cellular_component	cytoplasm	Tb927.6.770
Tb05.5K5.240	GO:0030133	cellular_component	transport vesicle	Tb927.5.4600,Tb927.9.15940
Tb927.7.5990	GO:0009266	biological_process	response to temperature stimulus	Tb927.7.5940,Tb927.7.5930
Tb927.7.5990	GO:0005886	cellular_component	plasma membrane	Tb927.7.5940,Tb927.7.5930
Tb927.7.5990	GO:0050793	biological_process	regulation of developmental process	Tb927.7.5940,Tb927.7.5930
Tb927.7.5990	GO:0020016	cellular_component	ciliary pocket	Tb927.7.5940
Tb927.7.5990	GO:0015746	biological_process	citrate transport	Tb927.7.5940,Tb927.7.5930
Tb927.7.5990	GO:0009986	cellular_component	cell surface	Tb927.7.5930
Tb927.7.5990	GO:0005737	cellular_component	cytoplasm	Tb927.7.5960,Tb927.7.6000
Tb11.v5.0267	GO:0005654	cellular_component	nucleoplasm	Tb927.7.4540
Tb11.v5.0247	GO:0005759	cellular_component	mitochondrial matrix	Tb927.10.5290
Tb11.v5.0765	GO:0005783	cellular_component	endoplasmic reticulum	Tb927.2.1780
Tb11.v5.0765	GO:0005737	cellular_component	cytoplasm	Tb927.2.1780
Tb927.8.1640	GO:0097014	cellular_component	ciliary plasm	Tb927.8.1610
Tb927.8.1640	GO:0031981	cellular_component	nuclear lumen	Tb927.8.1610
Tb927.8.1640	GO:0005783	cellular_component	endoplasmic reticulum	Tb927.8.1620
Tb11.v5.0159	GO:0005634	cellular_component	nucleus	Tb927.7.4760
Tb11.v5.0159	GO:0005643	cellular_component	nuclear pore	Tb927.7.4760
Tb11.v5.0159	GO:0005635	cellular_component	nuclear envelope	Tb927.7.4760
Tb11.v5.0159	GO:0031965	cellular_component	nuclear membrane	Tb927.7.4760
Tb11.v5.0159	GO:0005794	cellular_component	Golgi apparatus	Tb927.7.4760
Tb11.v5.0680	GO:0005737	cellular_component	cytoplasm	Tb927.10.9100
Tb927.6.4400	GO:0030133	cellular_component	transport vesicle	Tb927.6.4450
Tb927.6.3400	GO:0005737	cellular_component	cytoplasm	Tb927.1.3760,Tb927.2.1460
Tb927.6.3400	GO:0005739	cellular_component	mitochondrion	Tb927.1.3760,Tb927.2.1460
Tb927.6.3400	GO:0031981	cellular_component	nuclear lumen	Tb927.7.6880
Tb927.6.3400	GO:0030133	cellular_component	transport vesicle	Tb927.3.510,Tb927.5.4640
Tb927.6.780	GO:0030133	cellular_component	transport vesicle	Tb927.6.800,Tb927.6.770
Tb927.6.780	GO:0005737	cellular_component	cytoplasm	Tb927.6.770
Tb927.6.780	GO:0005739	cellular_component	mitochondrion	Tb927.6.760
Tb927.7.5980	GO:0030133	cellular_component	transport vesicle	Tb927.7.5990,Tb927.7.5930,Tb927.7.5960,Tb927.7.5940,Tb927.7.5970
Tb927.7.5980	GO:0005737	cellular_component	cytoplasm	Tb927.7.5960,Tb927.7.6000
Tb927.7.5980	GO:0009266	biological_process	response to temperature stimulus	Tb927.7.5940,Tb927.7.5930
Tb927.7.5980	GO:0120267	cellular_component	pellicular membrane	Tb927.7.5990,Tb927.7.5930,Tb927.7.5940,Tb927.7.5950,Tb927.7.5970
Tb927.7.5980	GO:0005886	cellular_component	plasma membrane	Tb927.7.5940,Tb927.7.5930
Tb927.7.5980	GO:0050793	biological_process	regulation of developmental process	Tb927.7.5940,Tb927.7.5930
Tb927.7.5980	GO:0020016	cellular_component	ciliary pocket	Tb927.7.5940
Tb927.7.5980	GO:0015746	biological_process	citrate transport	Tb927.7.5940,Tb927.7.5930
Tb927.7.5980	GO:0009986	cellular_component	cell surface	Tb927.7.5930
Tb11.v5.0228	GO:0005886	cellular_component	plasma membrane	Tb927.5.370,Tb11.v5.0231,Tb927.5.360,Tb927.5.390
Tb11.v5.0228	GO:0042493	biological_process	response to xenobiotic stimulus	Tb927.5.370,Tb11.v5.0231,Tb927.5.360,Tb927.5.390
Tb11.v5.0228	GO:0005737	cellular_component	cytoplasm	Tb11.v5.0231,Tb927.5.360
Tb927.7.5940	GO:0009986	cellular_component	cell surface	Tb927.7.5930
Tb927.7.5940	GO:0005737	cellular_component	cytoplasm	Tb927.7.5960,Tb927.7.6000
Tb927.1.270	GO:0030133	cellular_component	transport vesicle	Tb927.4.120,Tb927.2.650,Tb927.2.1250
Tb11.v5.0514	GO:0005783	cellular_component	endoplasmic reticulum	Tb927.11.9030,Tb927.11.9000
Tb11.v5.0514	GO:0005635	cellular_component	nuclear envelope	Tb927.11.9030,Tb927.11.9000
Tb11.v5.0514	GO:0030133	cellular_component	transport vesicle	Tb927.11.9010
Tb927.5.2220	GO:0030133	cellular_component	transport vesicle	Tb927.5.2190
Tb927.7.7520	GO:0005524	molecular_function	ATP binding	Tb927.4.4470,Tb927.4.4440,Tb927.4.4460,Tb927.4.4430,Tb927.4.4410,Tb927.4.4450
Tb927.7.7520	GO:0004016	molecular_function	adenylate cyclase activity	Tb927.4.4470,Tb927.4.4440,Tb927.4.4460,Tb927.4.4430,Tb927.4.4410,Tb927.4.4450
Tb927.7.7520	GO:0005737	cellular_component	cytoplasm	Tb927.4.4460,Tb927.4.4410
Tb927.9.7320	GO:0030133	cellular_component	transport vesicle	Tb927.1.5110
Tb927.11.13030	GO:0005930	cellular_component	axoneme	Tb927.11.13020
Tb927.11.13030	GO:0005654	cellular_component	nucleoplasm	Tb927.11.13020
Tb927.11.13030	GO:0005737	cellular_component	cytoplasm	Tb927.11.13020
Tb927.4.4450	GO:0005737	cellular_component	cytoplasm	Tb927.4.4460,Tb927.4.4410
Tb927.4.4450	GO:0005739	cellular_component	mitochondrion	Tb927.7.7520
Tb927.4.4450	GO:0005929	cellular_component	cilium	Tb927.7.7520
Tb11.v5.1000	GO:0097014	cellular_component	ciliary plasm	Tb927.11.19840
Tb11.v5.1000	GO:0031981	cellular_component	nuclear lumen	Tb927.11.19840
Tb11.v5.0225	GO:0030133	cellular_component	transport vesicle	Tb927.5.420
Tb11.v5.0647	GO:0005634	cellular_component	nucleus	Tb927.11.6580
Tb11.v5.0647	GO:0005654	cellular_component	nucleoplasm	Tb927.11.6580
Tb927.10.2980	GO:0097014	cellular_component	ciliary plasm	Tb927.10.3030
Tb927.10.2980	GO:0005654	cellular_component	nucleoplasm	Tb927.10.3030
Tb11.v5.0163	GO:0005739	cellular_component	mitochondrion	Tb927.7.4810
Tb11.v5.0163	GO:0030133	cellular_component	transport vesicle	Tb927.7.4810
Tb11.v5.0163	GO:0020023	cellular_component	kinetoplast	Tb927.7.4810
Tb11.v5.0403	GO:0097014	cellular_component	ciliary plasm	Tb927.9.15590
Tb11.v5.0403	GO:0031981	cellular_component	nuclear lumen	Tb927.9.15590
Tb11.v5.0966	GO:0005759	cellular_component	mitochondrial matrix	Tb927.4.3010
Tb11.v5.0966	GO:0005739	cellular_component	mitochondrion	Tb927.4.3010
Tb11.v5.0474	GO:0030133	cellular_component	transport vesicle	Tb927.3.3290
Tb11.v5.0474	GO:0005737	cellular_component	cytoplasm	Tb927.3.3290
Tb11.v5.0474	GO:0051286	cellular_component	cell tip	Tb927.3.3290
Tb927.2.240	GO:0030133	cellular_component	transport vesicle	Tb927.6.140
Tb927.5.2210	GO:0030133	cellular_component	transport vesicle	Tb927.5.2240
Tb927.5.2210	GO:0005737	cellular_component	cytoplasm	Tb927.5.2240
Tb927.11.7740	GO:0005930	cellular_component	axoneme	Tb927.11.7707
Tb11.v5.0397	GO:0005759	cellular_component	mitochondrial matrix	Tb927.10.16150
Tb11.v5.0397	GO:0020023	cellular_component	kinetoplast	Tb927.10.16150
Tb11.v5.0397	GO:0005743	cellular_component	mitochondrial inner membrane	Tb927.10.16150
Tb11.v5.0397	GO:0005739	cellular_component	mitochondrion	Tb927.10.16150
Tb11.v5.0209	GO:0030133	cellular_component	transport vesicle	Tb927.5.330
Tb11.v5.0209	GO:0060170	cellular_component	ciliary membrane	Tb927.5.330
Tb11.v5.0209	GO:0005929	cellular_component	cilium	Tb927.5.330
Tb927.1.4910	GO:0005737	cellular_component	cytoplasm	Tb927.1.4870
Tb11.v5.0605	GO:0003729	molecular_function	mRNA binding	Tb927.10.14140
Tb11.v5.0605	GO:0005737	cellular_component	cytoplasm	Tb927.10.14140
Tb11.v5.0652	GO:0097740	cellular_component	paraflagellar rod	Tb927.7.3210
Tb11.v5.0652	GO:0005737	cellular_component	cytoplasm	Tb927.7.3210
Tb11.0890	GO:0030133	cellular_component	transport vesicle	Tb927.11.670
Tb11.0890	GO:0020016	cellular_component	ciliary pocket	Tb927.11.670
Tb11.0890	GO:0010008	cellular_component	endosome membrane	Tb927.11.670
Tb11.0890	GO:0005829	cellular_component	cytosol	Tb927.11.670
Tb927.7.6870	GO:0005737	cellular_component	cytoplasm	Tb927.3.3430
Tb11.v5.0590	GO:0005739	cellular_component	mitochondrion	Tb927.7.5620
Tb11.v5.0590	GO:0005737	cellular_component	cytoplasm	Tb927.7.5620
Tb11.v5.0590	GO:0005759	cellular_component	mitochondrial matrix	Tb927.7.5620
Tb11.v5.0590	GO:0020023	cellular_component	kinetoplast	Tb927.7.5620
Tb10.v4.0248	GO:0005737	cellular_component	cytoplasm	Tb927.10.6920
Tb10.v4.0248	GO:0005930	cellular_component	axoneme	Tb927.10.6960
Tb11.v5.0861	GO:0005730	cellular_component	nucleolus	Tb927.8.4030
Tb11.v5.0861	GO:0005737	cellular_component	cytoplasm	Tb927.8.4080
Tb11.v5.0861	GO:0031981	cellular_component	nuclear lumen	Tb927.8.4080
Tb11.v5.0831	GO:0005737	cellular_component	cytoplasm	Tb927.3.3400
Tb11.v5.0208	GO:0030133	cellular_component	transport vesicle	Tb927.5.310
Tb927.10.6730	GO:0005737	cellular_component	cytoplasm	Tb11.v5.0578,Tb927.10.6720
Tb11.v5.0516	GO:0005737	cellular_component	cytoplasm	Tb927.10.6880
Tb11.v5.1013	GO:0097014	cellular_component	ciliary plasm	Tb927.10.11640
Tb927.6.130	GO:0005634	cellular_component	nucleus	Tb927.1.370
Tb927.6.130	GO:0030133	cellular_component	transport vesicle	Tb927.1.480,Tb927.1.370
Tb927.6.130	GO:0005739	cellular_component	mitochondrion	Tb927.1.290
Tb927.6.130	GO:0005737	cellular_component	cytoplasm	Tb927.1.480
Tb927.8.1620	GO:0097014	cellular_component	ciliary plasm	Tb927.8.1610
Tb927.8.1620	GO:0031981	cellular_component	nuclear lumen	Tb927.8.1610
Tb927.6.140	GO:0005634	cellular_component	nucleus	Tb927.2.1170,Tb927.1.420
Tb927.7.1830	GO:0097740	cellular_component	paraflagellar rod	Tb927.7.1870
Tb927.2.4920	GO:0030133	cellular_component	transport vesicle	Tb927.2.4760
Tb927.11.13190	GO:0097014	cellular_component	ciliary plasm	Tb927.11.13090
Tb927.10.8530	GO:0005886	cellular_component	plasma membrane	Tb927.10.8480,Tb927.10.8460,Tb927.10.8440,Tb927.10.8490,Tb927.10.8450,Tb927.10.8470
Tb927.10.8530	GO:0051286	cellular_component	cell tip	Tb927.10.8480,Tb927.10.8460,Tb927.10.8500,Tb927.10.8520,Tb927.10.8490,Tb927.10.8450,Tb927.10.8470,Tb927.10.8510
Tb927.10.8530	GO:0005355	molecular_function	glucose transmembrane transporter activity	Tb927.10.8440,Tb927.10.8450
Tb927.10.8530	GO:0005737	cellular_component	cytoplasm	Tb927.10.8440
Tb927.6.1030	GO:0030133	cellular_component	transport vesicle	Tb927.6.1000,Tb927.6.1010
Tb927.6.1030	GO:0010608	biological_process	post-transcriptional regulation of gene expression	Tb927.6.1010,Tb927.6.970,Tb927.6.960,Tb927.6.980
Tb09.v4.0016	GO:0030133	cellular_component	transport vesicle	Tb927.9.15890
Tb09.v4.0016	GO:0005737	cellular_component	cytoplasm	Tb927.9.15890
Tb11.v5.0596	GO:1902412	biological_process	regulation of mitotic cytokinesis	Tb927.10.4940
Tb11.v5.0596	GO:0005829	cellular_component	cytosol	Tb927.10.4940
Tb11.v5.0596	GO:0005737	cellular_component	cytoplasm	Tb927.10.4940
Tb11.v5.0596	GO:0020023	cellular_component	kinetoplast	Tb927.10.4940
Tb11.v5.0185	GO:0097740	cellular_component	paraflagellar rod	Tb927.7.5050
Tb11.v5.0185	GO:0005930	cellular_component	axoneme	Tb927.7.5050
Tb11.v5.0798	GO:0097014	cellular_component	ciliary plasm	Tb927.8.5440,Tb927.8.5465
Tb11.v5.0798	GO:0031981	cellular_component	nuclear lumen	Tb927.8.5440,Tb927.8.5465
Tb11.v5.0798	GO:0005886	cellular_component	plasma membrane	Tb927.8.5470
Tb11.v5.0798	GO:0060170	cellular_component	ciliary membrane	Tb927.8.5470
Tb11.v5.0798	GO:0005929	cellular_component	cilium	Tb927.8.5440,Tb927.8.5470
Tb927.6.450	GO:0097014	cellular_component	ciliary plasm	Tb927.10.10250,Tb927.10.10260
Tb927.6.450	GO:0031981	cellular_component	nuclear lumen	Tb927.10.10250,Tb927.10.10260
Tb927.6.450	GO:0010608	biological_process	post-transcriptional regulation of gene expression	Tb927.10.10250
Tb11.v5.0464	GO:0030133	cellular_component	transport vesicle	Tb927.1.1560
Tb927.11.150	GO:0005737	cellular_component	cytoplasm	Tb927.11.1480,Tb927.11.140
Tb927.1.3760	GO:0031981	cellular_component	nuclear lumen	Tb927.7.6880
Tb927.1.3760	GO:0030133	cellular_component	transport vesicle	Tb927.3.510,Tb927.5.4640
Tb927.1.5120	GO:0005737	cellular_component	cytoplasm	Tb927.1.4870
Tb927.2.170	GO:0005739	cellular_component	mitochondrion	Tb927.1.290
Tb927.2.170	GO:0030133	cellular_component	transport vesicle	Tb927.1.480,Tb927.1.370
Tb927.2.170	GO:0005737	cellular_component	cytoplasm	Tb927.1.480
Tb927.2.170	GO:0005634	cellular_component	nucleus	Tb927.1.370
Tb927.2.170	GO:0005730	cellular_component	nucleolus	Tb927.2.690
Tb927.5.320	GO:0030133	cellular_component	transport vesicle	Tb927.5.330
Tb927.5.320	GO:0060170	cellular_component	ciliary membrane	Tb927.5.330
Tb927.5.320	GO:0005929	cellular_component	cilium	Tb927.5.330
Tb927.8.7730	GO:0005654	cellular_component	nucleoplasm	Tb927.4.4740
Tb11.v5.0411	GO:0005737	cellular_component	cytoplasm	Tb927.10.16100
Tb11.v5.0411	GO:0009408	biological_process	response to heat	Tb927.10.16100
Tb927.2.1560	GO:0140525	cellular_component	antipodal site	Tb927.2.1680
Tb927.2.1560	GO:0005759	cellular_component	mitochondrial matrix	Tb927.2.1680
Tb11.1230	GO:0060170	cellular_component	ciliary membrane	Tb927.10.15260
Tb11.1230	GO:0005737	cellular_component	cytoplasm	Tb927.10.15260
Tb11.1230	GO:0005929	cellular_component	cilium	Tb927.10.15260
Tb927.6.2360	GO:0031981	cellular_component	nuclear lumen	Tb927.6.2300
Tb927.7.1280	GO:0020016	cellular_component	ciliary pocket	Tb927.7.1260
Tb927.4.4270	GO:0005794	cellular_component	Golgi apparatus	Tb927.4.4250
Tb11.v5.0180	GO:0097014	cellular_component	ciliary plasm	Tb927.7.4990
Tb11.v5.0180	GO:0031981	cellular_component	nuclear lumen	Tb927.7.4990
Tb11.v5.0686	GO:0030964	cellular_component	NADH dehydrogenase complex	Tb927.9.15380
Tb11.v5.0686	GO:0005759	cellular_component	mitochondrial matrix	Tb927.9.15380
Tb11.v5.0686	GO:0020023	cellular_component	kinetoplast	Tb927.9.15380
Tb11.v5.0523	GO:0097740	cellular_component	paraflagellar rod	Tb927.1.780
Tb11.v5.0523	GO:0005737	cellular_component	cytoplasm	Tb927.1.780
Tb11.v5.0523	GO:0031981	cellular_component	nuclear lumen	Tb927.1.780
Tb927.2.1080	GO:0030133	cellular_component	transport vesicle	Tb927.6.140
Tb927.10.8470	GO:0005355	molecular_function	glucose transmembrane transporter activity	Tb927.10.8440,Tb927.10.8450
Tb927.10.8470	GO:0005737	cellular_component	cytoplasm	Tb927.10.8440
Tb927.10.8470	GO:0008645	biological_process	hexose transmembrane transport	Tb927.10.8530
Tb927.2.5610	GO:0005737	cellular_component	cytoplasm	Tb927.2.5530
Tb927.11.15910	GO:0031981	cellular_component	nuclear lumen	Tb927.11.15020
Tb927.9.15530	GO:0031981	cellular_component	nuclear lumen	Tb927.9.15520
Tb927.9.15530	GO:0030133	cellular_component	transport vesicle	Tb927.9.15520
Tb927.9.15530	GO:0097014	cellular_component	ciliary plasm	Tb927.9.15520,Tb927.9.15610
Tb927.9.7400	GO:0030133	cellular_component	transport vesicle	Tb927.1.5110
Tb11.v5.0359	GO:0030133	cellular_component	transport vesicle	Tb927.10.15780
Tb11.v5.0359	GO:0005654	cellular_component	nucleoplasm	Tb927.10.15780
Tb11.v5.0359	GO:0005737	cellular_component	cytoplasm	Tb927.10.15780
Tb11.v5.0152	GO:0000177	cellular_component	cytoplasmic exosome (RNase complex)	Tb927.7.4670
Tb11.v5.0152	GO:0000176	cellular_component	nuclear exosome (RNase complex)	Tb927.7.4670
Tb11.v5.0152	GO:0000175	molecular_function	3'-5'-RNA exonuclease activity	Tb927.7.4670
Tb11.v5.0152	GO:0016049	biological_process	cell growth	Tb927.7.4670
Tb11.v5.0152	GO:0006364	biological_process	rRNA processing	Tb927.7.4670
Tb11.v5.0152	GO:0005634	cellular_component	nucleus	Tb927.7.4670
Tb07.11L3.90	GO:0005634	cellular_component	nucleus	Tb927.7.2140
Tb07.11L3.90	GO:0005654	cellular_component	nucleoplasm	Tb927.7.2140
Tb11.v5.0192	GO:0005654	cellular_component	nucleoplasm	Tb927.10.5970
Tb11.v5.0174	GO:0005654	cellular_component	nucleoplasm	Tb927.7.4930
Tb11.v5.0174	GO:0005730	cellular_component	nucleolus	Tb927.7.4930
Tb927.9.15210	GO:0042301	molecular_function	phosphate ion binding	Tb927.10.1590
Tb927.8.7900	GO:0097542	cellular_component	ciliary tip	Tb927.8.7920
Tb10.v4.0249	GO:0005739	cellular_component	mitochondrion	Tb927.10.6930
Tb10.v4.0249	GO:0030133	cellular_component	transport vesicle	Tb927.10.6930
Tb10.v4.0249	GO:0097014	cellular_component	ciliary plasm	Tb927.10.6930
Tb10.v4.0249	GO:0031981	cellular_component	nuclear lumen	Tb927.10.6930
Tb11.v5.0276	GO:0005759	cellular_component	mitochondrial matrix	Tb927.10.6300
Tb11.v5.0276	GO:0020023	cellular_component	kinetoplast	Tb927.10.6300
Tb11.v5.0276	GO:0005739	cellular_component	mitochondrion	Tb927.10.6300
Tb927.11.17040	GO:0005737	cellular_component	cytoplasm	Tb927.10.16190
Tb11.v5.0761	GO:0061136	biological_process	regulation of proteasomal protein catabolic process	Tb927.10.3710
Tb11.v5.0436	GO:0005819	cellular_component	spindle	Tb927.1.1030
Tb927.2.1250	GO:0005739	cellular_component	mitochondrion	Tb927.2.900,Tb927.1.270
Tb927.4.4870	GO:0030133	cellular_component	transport vesicle	Tb927.4.4830
Tb927.4.4870	GO:0005783	cellular_component	endoplasmic reticulum	Tb927.8.7600,Tb927.8.7650
Tb927.4.4870	GO:0005743	cellular_component	mitochondrial inner membrane	Tb927.8.7600
Tb927.4.4870	GO:0005739	cellular_component	mitochondrion	Tb927.8.7600
Tb927.4.4870	GO:0020016	cellular_component	ciliary pocket	Tb927.8.7610
Tb927.4.4870	GO:0005886	cellular_component	plasma membrane	Tb927.8.7640
Tb11.0350	GO:0030133	cellular_component	transport vesicle	Tb927.11.7650
Tb11.v5.0151	GO:0030133	cellular_component	transport vesicle	Tb927.7.4660
Tb11.v5.0151	GO:0010608	biological_process	post-transcriptional regulation of gene expression	Tb927.7.4660
Tb11.v5.0223	GO:0120267	cellular_component	pellicular membrane	Tb927.5.440
Tb11.v5.0223	GO:0030133	cellular_component	transport vesicle	Tb927.5.440
Tb11.v5.0223	GO:0060170	cellular_component	ciliary membrane	Tb927.5.440
Tb11.v5.0223	GO:0005737	cellular_component	cytoplasm	Tb927.5.440
Tb11.v5.0223	GO:0020016	cellular_component	ciliary pocket	Tb927.5.440
Tb927.7.7430	GO:0005743	cellular_component	mitochondrial inner membrane	Tb927.7.7420
Tb927.7.7430	GO:0020023	cellular_component	kinetoplast	Tb927.7.7420
Tb927.11.8480	GO:0030133	cellular_component	transport vesicle	Tb927.11.8510,Tb927.11.8500,Tb927.11.8490,Tb927.11.8530
Tb927.8.5465	GO:0005886	cellular_component	plasma membrane	Tb927.8.5470
Tb927.8.5465	GO:0060170	cellular_component	ciliary membrane	Tb927.8.5470
Tb927.8.5465	GO:0005929	cellular_component	cilium	Tb927.8.5440,Tb927.8.5470
Tb927.8.8090	GO:0030133	cellular_component	transport vesicle	Tb927.8.8100
Tb11.v5.0278	GO:0030133	cellular_component	transport vesicle	Tb927.10.6280
Tb11.v5.0278	GO:0097014	cellular_component	ciliary plasm	Tb927.10.6280
Tb11.v5.0278	GO:0031981	cellular_component	nuclear lumen	Tb927.10.6280
Tb11.v5.0269	GO:0005654	cellular_component	nucleoplasm	Tb927.7.4560
Tb11.v5.0269	GO:0003677	molecular_function	DNA binding	Tb927.7.4560
Tb927.4.260	GO:0005737	cellular_component	cytoplasm	Tb927.4.300,Tb927.4.280,Tb927.4.270
Tb927.7.4930	GO:0005634	cellular_component	nucleus	Tb11.v5.0174
Tb09.v4.0059	GO:0005737	cellular_component	cytoplasm	Tb927.9.2811
Tb927.2.650	GO:0005739	cellular_component	mitochondrion	Tb927.2.900,Tb927.1.270
Tb927.2.650	GO:0005737	cellular_component	cytoplasm	Tb927.4.120,Tb927.1.270,Tb927.2.1250
Tb11.0840	GO:0030863	cellular_component	cortical cytoskeleton	Tb927.11.720
Tb927.8.950	GO:0097014	cellular_component	ciliary plasm	Tb927.8.930
Tb927.8.950	GO:0031981	cellular_component	nuclear lumen	Tb927.8.930
Tb11.v5.0852	GO:0030133	cellular_component	transport vesicle	Tb927.5.1500
Tb11.v5.0852	GO:0097014	cellular_component	ciliary plasm	Tb927.5.1500
Tb11.v5.0345	GO:0030133	cellular_component	transport vesicle	Tb927.9.15620
Tb11.v5.0564	GO:0036064	cellular_component	ciliary basal body	Tb927.10.350
Tb11.v5.0564	GO:0005737	cellular_component	cytoplasm	Tb927.10.350
Tb927.8.3500	GO:0097014	cellular_component	ciliary plasm	Tb927.8.3920
Tb927.8.3500	GO:0031981	cellular_component	nuclear lumen	Tb927.8.3920
Tb11.v5.1058	GO:0030133	cellular_component	transport vesicle	Tb927.11.8510,Tb927.11.8500,Tb927.11.8490,Tb927.11.8530
Tb11.v5.1058	GO:0005634	cellular_component	nucleus	Tb927.11.8480
Tb11.v5.1058	GO:0005737	cellular_component	cytoplasm	Tb927.11.8680,Tb927.11.8480
Tb927.3.4360	GO:0030133	cellular_component	transport vesicle	Tb927.11.6140
Tb927.3.4360	GO:0005730	cellular_component	nucleolus	Tb927.11.6140
Tb11.1410	GO:0051286	cellular_component	cell tip	Tb927.11.1810
Tb11.1410	GO:0120267	cellular_component	pellicular membrane	Tb927.11.1810
Tb11.1410	GO:0030133	cellular_component	transport vesicle	Tb927.11.1810
Tb11.1410	GO:0060170	cellular_component	ciliary membrane	Tb927.11.1810
Tb11.1410	GO:0009410	biological_process	response to xenobiotic stimulus	Tb927.11.1810
Tb11.v5.0672	GO:0005739	cellular_component	mitochondrion	Tb927.4.2560
Tb11.v5.0672	GO:0032049	biological_process	cardiolipin biosynthetic process	Tb927.4.2560
Tb11.v5.0672	GO:0006119	biological_process	oxidative phosphorylation	Tb927.4.2560
Tb11.v5.0672	GO:0033617	biological_process	mitochondrial cytochrome c oxidase assembly	Tb927.4.2560
Tb11.v5.0672	GO:0007007	biological_process	inner mitochondrial membrane organization	Tb927.4.2560
Tb11.v5.0672	GO:0008808	molecular_function	cardiolipin synthase activity	Tb927.4.2560
Tb11.v5.0672	GO:0020023	cellular_component	kinetoplast	Tb927.4.2560
Tb11.v5.0672	GO:0034551	biological_process	mitochondrial respiratory chain complex III assembly	Tb927.4.2560
Tb11.v5.0672	GO:0005743	cellular_component	mitochondrial inner membrane	Tb927.4.2560
Tb11.v5.0161	GO:0005930	cellular_component	axoneme	Tb927.7.4780
Tb11.v5.0161	GO:0005737	cellular_component	cytoplasm	Tb927.7.4780
Tb11.v5.0582	GO:0005737	cellular_component	cytoplasm	Tb927.9.2811
Tb927.10.1570	GO:0097014	cellular_component	ciliary plasm	Tb927.7.1470
Tb927.10.1570	GO:0031981	cellular_component	nuclear lumen	Tb927.7.1470
Tb11.v5.0263	GO:0030133	cellular_component	transport vesicle	Tb927.7.4500
Tb927.10.10370	GO:0005737	cellular_component	cytoplasm	Tb927.10.10290
Tb927.1.4600	GO:0005739	cellular_component	mitochondrion	Tb927.1.4540
Tb09.v4.0018	GO:0030133	cellular_component	transport vesicle	Tb927.5.4600,Tb927.9.15940
Tb927.4.5100	GO:0005737	cellular_component	cytoplasm	Tb927.8.7270
Tb927.3.2560	GO:0097014	cellular_component	ciliary plasm	Tb927.3.2550
Tb927.3.2560	GO:0031981	cellular_component	nuclear lumen	Tb927.3.2550
Tb927.4.4020	GO:0120267	cellular_component	pellicular membrane	Tb927.8.8290
Tb927.4.4020	GO:0042493	biological_process	response to xenobiotic stimulus	Tb927.8.8290
Tb927.4.4960	GO:0020022	cellular_component	acidocalcisome	Tb927.8.7460
Tb11.0300	GO:0005739	cellular_component	mitochondrion	Tb927.11.7700
Tb11.0300	GO:0005737	cellular_component	cytoplasm	Tb927.11.7700
Tb11.0300	GO:0005759	cellular_component	mitochondrial matrix	Tb927.11.7700
Tb11.0300	GO:0020023	cellular_component	kinetoplast	Tb927.11.7700
Tb927.11.7500	GO:0005737	cellular_component	cytoplasm	Tb927.11.8740,Tb927.11.7490
Tb927.11.7500	GO:0005739	cellular_component	mitochondrion	Tb927.11.8740
Tb927.11.9010	GO:0005783	cellular_component	endoplasmic reticulum	Tb927.11.9030,Tb927.11.9000
Tb927.11.9010	GO:0005737	cellular_component	cytoplasm	Tb927.11.9020,Tb927.11.9030,Tb11.v5.0514,Tb927.11.9000
Tb927.11.9010	GO:0005635	cellular_component	nuclear envelope	Tb927.11.9030,Tb927.11.9000
Tb927.8.1610	GO:0005783	cellular_component	endoplasmic reticulum	Tb927.8.1620
Tb927.6.2110	GO:0005737	cellular_component	cytoplasm	Tb927.6.2100
Tb927.2.1290	GO:0030133	cellular_component	transport vesicle	Tb927.6.110
Tb09.v4.0147	GO:0005737	cellular_component	cytoplasm	Tb927.9.2811
Tb11.v5.1014	GO:0120120	cellular_component	bilobe structure	Tb927.10.11650
Tb11.v5.1014	GO:0120119	cellular_component	flagellum attachment zone	Tb927.10.11650
Tb11.0340	GO:0030133	cellular_component	transport vesicle	Tb927.11.7660
Tb11.0340	GO:0005737	cellular_component	cytoplasm	Tb927.11.7660
Tb927.6.4840	GO:0005730	cellular_component	nucleolus	Tb927.6.4910
Tb927.8.3890	GO:0120267	cellular_component	pellicular membrane	Tb927.8.3880
Tb927.8.3890	GO:0020018	cellular_component	ciliary pocket membrane	Tb927.8.3880
Tb927.9.4230	GO:0097014	cellular_component	ciliary plasm	Tb927.9.4210
Tb927.9.4230	GO:0005654	cellular_component	nucleoplasm	Tb927.9.4210
Tb11.v5.0671	GO:0120119	cellular_component	flagellum attachment zone	Tb927.10.13010
Tb11.v5.0448	GO:0005730	cellular_component	nucleolus	Tb927.2.690
Tb11.v5.0448	GO:0005739	cellular_component	mitochondrion	Tb927.1.290
Tb11.v5.0448	GO:0005634	cellular_component	nucleus	Tb927.1.370
Tb11.v5.0448	GO:0030133	cellular_component	transport vesicle	Tb927.1.480,Tb927.1.370
Tb11.v5.0448	GO:0005737	cellular_component	cytoplasm	Tb927.1.480
Tb927.2.690	GO:0005739	cellular_component	mitochondrion	Tb927.1.290
Tb927.2.690	GO:0030133	cellular_component	transport vesicle	Tb927.1.480,Tb927.1.370
Tb927.2.690	GO:0005737	cellular_component	cytoplasm	Tb927.1.480
Tb927.2.690	GO:0005634	cellular_component	nucleus	Tb927.1.370
Tb927.5.390	GO:0005737	cellular_component	cytoplasm	Tb11.v5.0231,Tb927.5.360
Tb927.4.4160	GO:0003723	molecular_function	RNA binding	Tb927.8.8170
Tb927.4.4160	GO:0140525	cellular_component	antipodal site	Tb927.8.8170
Tb927.4.4160	GO:0032774	biological_process	RNA biosynthetic process	Tb927.8.8170
Tb927.10.8295	GO:0030133	cellular_component	transport vesicle	Tb927.10.8275
Tb927.5.370	GO:0005737	cellular_component	cytoplasm	Tb11.v5.0231,Tb927.5.360
Tb11.v5.0660	GO:0005634	cellular_component	nucleus	Tb927.2.2190
Tb11.v5.0660	GO:0005654	cellular_component	nucleoplasm	Tb927.2.2190
Tb11.v5.0660	GO:0004407	molecular_function	histone deacetylase activity	Tb927.2.2190
Tb11.v5.0660	GO:0005730	cellular_component	nucleolus	Tb927.2.2190
Tb11.v5.0660	GO:0008270	molecular_function	zinc ion binding	Tb927.2.2190
Tb927.8.4100	GO:0120119	cellular_component	flagellum attachment zone	Tb927.8.4050
Tb927.10.13570	GO:0005634	cellular_component	nucleus	Tb927.10.14080
Tb927.8.8220	GO:0005783	cellular_component	endoplasmic reticulum	Tb927.8.8230
Tb927.8.8220	GO:0005635	cellular_component	nuclear envelope	Tb927.8.8230
Tb927.11.9000	GO:0030133	cellular_component	transport vesicle	Tb927.11.9010
Tb11.v5.0188	GO:0005739	cellular_component	mitochondrion	Tb927.7.5080
Tb11.v5.0188	GO:0005759	cellular_component	mitochondrial matrix	Tb927.7.5080
Tb11.v5.0188	GO:0020023	cellular_component	kinetoplast	Tb927.7.5080
Tb927.10.5710	GO:0009986	cellular_component	cell surface	Tb927.10.5700
Tb927.4.5390	GO:0005634	cellular_component	nucleus	Tb927.8.6930
Tb927.6.2290	GO:0030133	cellular_component	transport vesicle	Tb927.6.2350
Tb927.6.280	GO:0005739	cellular_component	mitochondrion	Tb927.6.760
Tb927.6.280	GO:0030133	cellular_component	transport vesicle	Tb927.6.800,Tb927.6.770
Tb927.6.280	GO:0005737	cellular_component	cytoplasm	Tb927.6.770
Tb927.8.4080	GO:0005730	cellular_component	nucleolus	Tb927.8.4030
Tb11.v5.0173	GO:0005737	cellular_component	cytoplasm	Tb927.7.4920
Tb927.10.4380	GO:0030133	cellular_component	transport vesicle	Tb927.10.4390
Tb927.9.5100	GO:0000910	biological_process	cytokinesis	Tb927.9.5040
Tb927.9.5100	GO:0000902	biological_process	cell morphogenesis	Tb927.9.5040
Tb927.9.5100	GO:0004115	molecular_function	3',5'-cyclic-AMP phosphodiesterase activity	Tb927.9.5040
Tb927.6.480	GO:0097014	cellular_component	ciliary plasm	Tb927.10.10250,Tb927.10.10260
Tb927.6.480	GO:0031981	cellular_component	nuclear lumen	Tb927.10.10250,Tb927.10.10260
Tb927.6.480	GO:0010608	biological_process	post-transcriptional regulation of gene expression	Tb927.10.10250
Tb927.6.990	GO:0030133	cellular_component	transport vesicle	Tb927.6.1000,Tb927.6.1010
Tb927.6.990	GO:0010608	biological_process	post-transcriptional regulation of gene expression	Tb927.6.1010,Tb927.6.970,Tb927.6.960,Tb927.6.980
Tb927.10.6740	GO:0030133	cellular_component	transport vesicle	Tb927.10.6720,Tb927.10.6730
Tb927.10.6740	GO:0005737	cellular_component	cytoplasm	Tb11.v5.0578,Tb927.10.6720
Tb927.10.6740	GO:0020016	cellular_component	ciliary pocket	Tb927.10.6730
Tb11.v5.0245	GO:0030133	cellular_component	transport vesicle	Tb927.10.5310
Tb11.0550	GO:0005743	cellular_component	mitochondrial inner membrane	Tb927.10.1160
Tb11.0550	GO:0020023	cellular_component	kinetoplast	Tb927.10.1160
Tb11.v5.0262	GO:0020018	cellular_component	ciliary pocket membrane	Tb927.7.4490
Tb11.v5.0262	GO:0020016	cellular_component	ciliary pocket	Tb927.7.4490
Tb11.v5.0552	GO:0005886	cellular_component	plasma membrane	Tb11.v5.0421,Tb927.5.400,Tb11.v5.0227,Tb927.5.350
Tb11.v5.0552	GO:0042493	biological_process	response to xenobiotic stimulus	Tb11.v5.0421,Tb927.5.400,Tb11.v5.0227,Tb927.5.350
Tb11.v5.0552	GO:0030133	cellular_component	transport vesicle	Tb927.5.350
Tb05.5K5.200	GO:0097014	cellular_component	ciliary plasm	Tb927.5.4560
Tb05.5K5.200	GO:0005654	cellular_component	nucleoplasm	Tb927.5.4560
Tb927.4.4730	GO:0005783	cellular_component	endoplasmic reticulum	Tb927.8.7740
Tb927.4.4730	GO:0005635	cellular_component	nuclear envelope	Tb927.8.7740
Tb927.9.2875	GO:0005737	cellular_component	cytoplasm	Tb927.9.2811
[truncated: 987 more rows]

## Sheet: T. cruzi
Gene ID	GO term	Namespace	GO description	Subject(s)
TcCLB.508719.40	GO:0005759	cellular_component	mitochondrial matrix	CFAC1_280066300
TcCLB.508719.40	GO:0042301	molecular_function	phosphate ion binding	Tb927.10.8950
TcCLB.508719.40	GO:0031981	cellular_component	nuclear lumen	Tb927.10.8970
TcCLB.508719.40	GO:0000785	cellular_component	chromatin	TcCLB.509793.40,TcCLB.508719.60
TcCLB.506359.60	GO:0005829	cellular_component	cytosol	LbrM.18.1050,LmjF.18.0990,LINF_180015200
TcCLB.510759.160	GO:0005759	cellular_component	mitochondrial matrix	LINF_350020800,LmjF.35.1580,LbrM.34.1490
TcCLB.510759.160	GO:0005829	cellular_component	cytosol	LINF_350020800,LmjF.35.1580,LbrM.34.1490
TcCLB.510759.160	GO:0016540	biological_process	protein autoprocessing	LmjF.35.1580
TcCLB.510759.160	GO:0070301	biological_process	cellular response to hydrogen peroxide	LmjF.35.1580
TcCLB.510759.160	GO:0006915	biological_process	apoptotic process	LmjF.35.1580
TcCLB.510759.160	GO:0008631	biological_process	intrinsic apoptotic signaling pathway in response to oxidative stress	LmjF.35.1580
TcCLB.508207.74	GO:0005829	cellular_component	cytosol	LmjF.26.0140,LINF_260006300,LbrM.26.0130
TcCLB.508207.74	GO:0004422	molecular_function	hypoxanthine phosphoribosyltransferase activity	LINF_260006300
TcCLB.511741.50	GO:0005829	cellular_component	cytosol	LINF_300031100,LbrM.30.2550,LmjF.30.2600
TcCLB.504057.120	GO:1990570	biological_process	GDP-mannose transmembrane transport	LbrM.20.2700,LmjF.34.3120
TcCLB.504057.120	GO:0005794	cellular_component	Golgi apparatus	LbrM.20.2700,LmjF.34.3120
TcCLB.504057.120	GO:0036522	biological_process	negative regulation by symbiont of host protein localization to phagocytic vesicle	LDHU3_34.5010
TcCLB.504057.120	GO:0002578	biological_process	negative regulation of antigen processing and presentation	LmjF.34.3120
TcCLB.504057.120	GO:0032695	biological_process	negative regulation of interleukin-12 production	LmjF.34.3120
TcCLB.504057.120	GO:0052553	biological_process	symbiont-mediated perturbation of host immune response	LmjF.34.3120
TcCLB.503677.10	GO:0019307	biological_process	mannose biosynthetic process	LINF_320021600,LmjF.32.1580,LbrM.32.1750
TcCLB.503589.10	GO:0008928	molecular_function	mannose-1-phosphate guanylyltransferase (GDP) activity	LINF_230006100,LmjF.23.0110,LbrM.23.0120
TcCLB.503589.10	GO:0097014	cellular_component	ciliary plasm	Tb927.8.2050
TcCLB.503589.10	GO:0005739	cellular_component	mitochondrion	Tb927.8.2050
TcCLB.506457.40	GO:0000310	molecular_function	xanthine phosphoribosyltransferase activity	LdBPK_210990.1,LmjF.21.0850,Tb927.10.1390
TcCLB.506457.40	GO:0042301	molecular_function	phosphate ion binding	Tb927.10.1390
TcCLB.506457.40	GO:0052657	molecular_function	guanine phosphoribosyltransferase activity	Tb927.10.1390
TcCLB.507993.80	GO:0005929	cellular_component	cilium	LdBPK_180270.1,Tb927.10.13780
TcCLB.507993.80	GO:0005930	cellular_component	axoneme	Tb927.10.13780
TcCLB.507993.80	GO:0000281	biological_process	mitotic cytokinesis	Tb927.10.13780
TcCLB.507993.80	GO:0050321	molecular_function	tau-protein kinase activity	Tb927.10.13780,Tb11.v5.0718
TcCLB.507993.80	GO:0000278	biological_process	mitotic cell cycle	Tb927.10.13780
TcCLB.507993.80	GO:0020023	cellular_component	kinetoplast	Tb927.10.13780
TcCLB.507993.80	GO:0036064	cellular_component	ciliary basal body	Tb927.10.13780
TcCLB.504163.40	GO:1903615	biological_process	positive regulation of protein tyrosine phosphatase activity	LdBPK_361320.1
TcCLB.504163.40	GO:0052562	biological_process	symbiont-mediated suppression of host immune response	LdBPK_361320.1
TcCLB.504163.40	GO:0019903	molecular_function	protein phosphatase binding	LdBPK_361320.1
TcCLB.504163.40	GO:0031514	cellular_component	motile cilium	LdBPK_361320.1
TcCLB.504163.40	GO:0044164	cellular_component	host cell cytosol	LdBPK_361320.1
TcCLB.504163.40	GO:0042301	molecular_function	phosphate ion binding	TcCLB.510301.20
TcCLB.504163.40	GO:0000785	cellular_component	chromatin	TcCLB.504163.50
TcCLB.504163.50	GO:1903615	biological_process	positive regulation of protein tyrosine phosphatase activity	LdBPK_361320.1
TcCLB.504163.50	GO:0052562	biological_process	symbiont-mediated suppression of host immune response	LdBPK_361320.1
TcCLB.504163.50	GO:0019903	molecular_function	protein phosphatase binding	LdBPK_361320.1
TcCLB.504163.50	GO:0031514	cellular_component	motile cilium	LdBPK_361320.1
TcCLB.504163.50	GO:0044164	cellular_component	host cell cytosol	LdBPK_361320.1
TcCLB.504163.50	GO:0106123	cellular_component	reservosome	TcCLB.504163.40
TcCLB.509591.60	GO:0005886	cellular_component	plasma membrane	LdBPK_131590.1
TcCLB.509591.60	GO:0030133	cellular_component	transport vesicle	Tb927.11.3350
TcCLB.511369.20	GO:1903615	biological_process	positive regulation of protein tyrosine phosphatase activity	LDHU3_17.0120,LDHU3_17.0170,LDHU3_17.0240,LdCL_170006400,LdCL_170006000,LDHU3_17.0160,LDHU3_17.0180,LDHU3_17.0310,LdCL_170005900,LdCL_170006600,LdCL_170006900,LDHU3_17.0130,LdCL_170006800,LDHU3_17.0300,LdCL_170006200,LdCL_170006100,LDHU3_17.0140,LdCL_170006300,LDHU3_17.0150,LDHU3_17.0330,LDHU3_17.0210,LdCL_170006500,LdCL_170006700,LDHU3_17.0270,LDHU3_17.0290,LDHU3_17.0190,LDHU3_17.0110
TcCLB.511369.20	GO:0044414	biological_process	symbiont-mediated suppression of host defenses	LDHU3_17.0120,LDHU3_17.0170,LDHU3_17.0240,LdCL_170006400,LdCL_170006000,LDHU3_17.0160,LDHU3_17.0180,LDHU3_17.0310,LdCL_170005900,LdCL_170006600,LdCL_170006900,LDHU3_17.0130,LdCL_170006800,LDHU3_17.0300,LdCL_170006200,LdCL_170006100,LDHU3_17.0140,LdCL_170006300,LDHU3_17.0150,LDHU3_17.0330,LDHU3_17.0210,LdCL_170006500,LdCL_170006700,LDHU3_17.0270,LDHU3_17.0290,LDHU3_17.0190,LDHU3_17.0110
TcCLB.511369.20	GO:0044164	cellular_component	host cell cytosol	LDHU3_17.0120,LDHU3_17.0170,LDHU3_17.0240,LdCL_170006400,LdCL_170006000,LDHU3_17.0160,LDHU3_17.0180,LDHU3_17.0310,LdCL_170005900,LdCL_170006600,LdCL_170006900,LDHU3_17.0130,LdCL_170006800,LDHU3_17.0300,LdCL_170006200,LdCL_170006100,LDHU3_17.0140,LdCL_170006300,LDHU3_17.0150,LDHU3_17.0330,LDHU3_17.0210,LdCL_170006500,LdCL_170006700,LDHU3_17.0270,LDHU3_17.0290,LDHU3_17.0190,LDHU3_17.0110
TcCLB.511369.20	GO:0019903	molecular_function	protein phosphatase binding	LDHU3_17.0120,LDHU3_17.0170,LDHU3_17.0240,LdCL_170006400,LdCL_170006000,LDHU3_17.0160,LDHU3_17.0180,LDHU3_17.0310,LdCL_170005900,LdCL_170006600,LdCL_170006900,LDHU3_17.0130,LdCL_170006800,LDHU3_17.0300,LdCL_170006200,LdCL_170006100,LDHU3_17.0140,LdCL_170006300,LDHU3_17.0150,LDHU3_17.0330,LDHU3_17.0210,LdCL_170006500,LdCL_170006700,LDHU3_17.0270,LDHU3_17.0290,LDHU3_17.0190,LDHU3_17.0110
TcCLB.511369.20	GO:0003729	molecular_function	mRNA binding	Tb11.v5.1046,Tb927.10.2110,Tb927.10.2100,Tb927.10.2090
TcCLB.511369.20	GO:0000785	cellular_component	chromatin	TcCLB.511367.370
TcCLB.508347.130	GO:0046516	biological_process	hypusine metabolic process	LdCL_260024700
TcCLB.506925.120	GO:0008612	biological_process	peptidyl-lysine modification to peptidyl-hypusine	LDHU3_25.0940,LdCL_250012700,LdCL_250012800,LDHU3_25.0960,LdCL_250012900,LDHU3_25.0950
TcCLB.506925.120	GO:0032467	biological_process	positive regulation of cytokinesis	Tb927.11.740
TcCLB.506925.120	GO:0060491	biological_process	regulation of cell projection assembly	Tb927.11.740
TcCLB.506925.120	GO:0008360	biological_process	regulation of cell shape	Tb927.11.740
TcCLB.506925.130	GO:0008612	biological_process	peptidyl-lysine modification to peptidyl-hypusine	LDHU3_25.0940,LdCL_250012700,LdCL_250012800,LDHU3_25.0960,LdCL_250012900,LDHU3_25.0950
TcCLB.506925.130	GO:0032467	biological_process	positive regulation of cytokinesis	Tb927.11.740
TcCLB.506925.130	GO:0060491	biological_process	regulation of cell projection assembly	Tb927.11.740
TcCLB.506925.130	GO:0008360	biological_process	regulation of cell shape	Tb927.11.740
TcCLB.508951.20	GO:0030492	molecular_function	hemoglobin binding	LINF_210007800
TcCLB.508951.20	GO:0020028	biological_process	endocytic hemoglobin import into cell	LINF_210007800
TcCLB.508951.20	GO:0034214	biological_process	protein hexamerization	Tb427_100023600,Tb927.10.2010,Tb1125.10.2010
TcCLB.508951.20	GO:0005929	cellular_component	cilium	Tb427_100023600,Tb1125.10.2010
TcCLB.511419.40	GO:0043531	molecular_function	ADP binding	LmjF.20.0100,LINF_200006100,LmjF.20.0110
TcCLB.511419.40	GO:0005829	cellular_component	cytosol	LINF_200006100,LmjF.20.0110
TcCLB.511419.40	GO:0005654	cellular_component	nucleoplasm	Tb927.1.710
TcCLB.510127.79	GO:0004519	molecular_function	endonuclease activity	LINF_040017600
TcCLB.510127.79	GO:0003677	molecular_function	DNA binding	LINF_040017600
TcCLB.510127.79	GO:0006338	biological_process	chromatin remodeling	LINF_040017600,LmjF.04.1230
TcCLB.510127.79	GO:0020023	cellular_component	kinetoplast	LINF_040017600
TcCLB.510127.79	GO:0000785	cellular_component	chromatin	TcCLB.510571.30
TcCLB.510127.79	GO:0106123	cellular_component	reservosome	TcCLB.510571.30
TcCLB.510127.79	GO:0005886	cellular_component	plasma membrane	TcCLB.510571.30
TcCLB.510877.30	GO:0044877	molecular_function	protein-containing complex binding	Tb927.4.2040,LINF_340031800
TcCLB.510877.30	GO:0005515	molecular_function	protein binding	LmjF.34.2580
TcCLB.510877.30	GO:0003729	molecular_function	mRNA binding	Tb927.4.2040
TcCLB.510877.30	GO:0010494	cellular_component	cytoplasmic stress granule	Tb927.4.2040
TcCLB.510877.40	GO:0044877	molecular_function	protein-containing complex binding	LINF_340031800
TcCLB.510877.40	GO:0000785	cellular_component	chromatin	TcCLB.510877.30
TcCLB.507603.230	GO:0015042	molecular_function	trypanothione-disulfide reductase (NADPH) activity	LINF_120007300
TcCLB.507603.230	GO:0008270	molecular_function	zinc ion binding	LINF_120007300
TcCLB.507603.230	GO:0097014	cellular_component	ciliary plasm	Tb927.6.1080
TcCLB.507603.230	GO:0031981	cellular_component	nuclear lumen	Tb927.6.1080
TcCLB.507521.70	GO:0016018	molecular_function	cyclosporin A binding	LmjF.06.0120,LINF_060006300
TcCLB.504089.70	GO:0044877	molecular_function	protein-containing complex binding	LINF_130009400
TcCLB.504089.70	GO:0042301	molecular_function	phosphate ion binding	Tb927.11.4450
TcCLB.504089.70	GO:0000785	cellular_component	chromatin	TcCLB.504001.20
TcCLB.509247.50	GO:0000287	molecular_function	magnesium ion binding	LINF_210013900,LmjF.21.0810
TcCLB.508207.240	GO:0004487	molecular_function	methylenetetrahydrofolate dehydrogenase (NAD+) activity	LmjF.26.0320
TcCLB.508207.240	GO:0005759	cellular_component	mitochondrial matrix	Tb927.7.1600
TcCLB.510173.70	GO:0042803	molecular_function	protein homodimerization activity	LmjF.08.1200
TcCLB.510173.70	GO:0005737	cellular_component	cytoplasm	Tb927.5.3040
TcCLB.511211.130	GO:0005829	cellular_component	cytosol	LmjF.28.2740,LmxM.28.2740,LmjF.28.2750
TcCLB.511211.130	GO:0005886	cellular_component	plasma membrane	LmxM.28.2740
TcCLB.511211.130	GO:0031639	biological_process	plasminogen activation	LmxM.28.2740
TcCLB.511211.130	GO:0005576	cellular_component	extracellular region	LmxM.28.2740
TcCLB.511211.130	GO:0003729	molecular_function	mRNA binding	Tb927.11.11360,Tb927.11.11370
TcCLB.506213.120	GO:0005515	molecular_function	protein binding	LmjF.32.0400
TcCLB.509205.30	GO:0005515	molecular_function	protein binding	LmjF.28.2310
TcCLB.506525.40	GO:0005794	cellular_component	Golgi apparatus	LmjF.32.0070
TcCLB.506525.40	GO:0030133	cellular_component	transport vesicle	Tb927.10.14200
TcCLB.506885.124	GO:0005794	cellular_component	Golgi apparatus	LmjF.35.4990
TcCLB.506885.124	GO:0030133	cellular_component	transport vesicle	Tb927.9.9390
TcCLB.506885.124	GO:0005737	cellular_component	cytoplasm	Tb927.9.9390
TcCLB.506885.400	GO:0016018	molecular_function	cyclosporin A binding	LmjF.35.4770
TcCLB.506249.70	GO:0030139	cellular_component	endocytic vesicle	LmjF.06.0090
TcCLB.506249.70	GO:0035690	biological_process	cellular response to xenobiotic stimulus	LmjF.06.0090
TcCLB.506249.70	GO:0020016	cellular_component	ciliary pocket	LmjF.06.0090
TcCLB.506249.70	GO:0120267	cellular_component	pellicular membrane	Tb927.10.7700
TcCLB.506249.70	GO:0030133	cellular_component	transport vesicle	Tb927.10.7700
TcCLB.510603.80	GO:0004725	molecular_function	protein tyrosine phosphatase activity	LmjF.16.0230
TcCLB.510603.80	GO:0020023	cellular_component	kinetoplast	LmjF.16.0230
TcCLB.510603.80	GO:0005829	cellular_component	cytosol	LmjF.16.0230
TcCLB.506885.70	GO:0008190	molecular_function	eukaryotic initiation factor 4E binding	LmjF.35.5040
TcCLB.506885.70	GO:0031370	molecular_function	eukaryotic initiation factor 4G binding	LmjF.35.5040
TcCLB.506885.70	GO:0010494	cellular_component	cytoplasmic stress granule	Tb927.9.9290
TcCLB.510101.50	GO:0000910	biological_process	cytokinesis	LmjF.11.1100
TcCLB.510101.50	GO:0000902	biological_process	cell morphogenesis	LmjF.11.1100
TcCLB.510101.50	GO:0009408	biological_process	response to heat	LmjF.11.1100
TcCLB.510101.50	GO:0005739	cellular_component	mitochondrion	LmjF.11.1100
TcCLB.510101.50	GO:0061024	biological_process	membrane organization	LmjF.11.1100
TcCLB.503801.30	GO:0090592	biological_process	DNA synthesis involved in DNA replication	LmjF.28.0550
TcCLB.503801.30	GO:0036297	biological_process	interstrand cross-link repair	Tb927.11.8190
TcCLB.503801.30	GO:0020033	biological_process	antigenic variation	Tb927.11.8190
TcCLB.511557.10	GO:0070012	molecular_function	oligopeptidase activity	LmjF.09.0770
TcCLB.511557.10	GO:0005829	cellular_component	cytosol	LmjF.09.0770
TcCLB.511557.10	GO:0097014	cellular_component	ciliary plasm	Tb927.11.12850
TcCLB.506649.70	GO:0006094	biological_process	gluconeogenesis	LmjF.04.1160
TcCLB.511211.120	GO:0005829	cellular_component	cytosol	LmjF.28.2740,LmxM.28.2740,LmjF.28.2750
TcCLB.511211.120	GO:0005886	cellular_component	plasma membrane	LmxM.28.2740
TcCLB.511211.120	GO:0031639	biological_process	plasminogen activation	LmxM.28.2740
TcCLB.511211.120	GO:0005576	cellular_component	extracellular region	LmxM.28.2740
TcCLB.511211.120	GO:0003729	molecular_function	mRNA binding	Tb927.11.11360,Tb927.11.11370
TcCLB.503493.10	GO:0043763	molecular_function	UTP:glucose-1-phosphate uridylyltransferase regulator activity	LmjF.17.1160
TcCLB.503493.10	GO:0017103	molecular_function	UTP:galactose-1-phosphate uridylyltransferase activity	LmjF.17.1160
TcCLB.503493.10	GO:0002134	molecular_function	UTP binding	LmjF.17.1160
TcCLB.510535.100	GO:0008219	biological_process	cell death	LmjF.29.0820
TcCLB.510535.100	GO:0097014	cellular_component	ciliary plasm	Tb927.6.560
TcCLB.510535.100	GO:0031981	cellular_component	nuclear lumen	Tb927.6.560
TcCLB.503745.30	GO:0042493	biological_process	response to xenobiotic stimulus	LmjF.34.0070
TcCLB.503745.30	GO:0000302	biological_process	response to reactive oxygen species	LmjF.34.0070
TcCLB.503745.30	GO:0004129	molecular_function	cytochrome-c oxidase activity	LmjF.34.0070
TcCLB.510407.90	GO:0005829	cellular_component	cytosol	LmjF.14.1320
TcCLB.508515.20	GO:0005515	molecular_function	protein binding	LmjF.24.1210
TcCLB.509153.100	GO:0042802	molecular_function	identical protein binding	Tb927.7.5490
TcCLB.509153.100	GO:0032991	cellular_component	protein-containing complex	Tb927.7.5490
TcCLB.509153.100	GO:0035241	molecular_function	protein-arginine omega-N monomethyltransferase activity	Tb927.7.5490
TcCLB.509153.100	GO:0005730	cellular_component	nucleolus	Tb927.7.5490
TcCLB.508837.120	GO:0034235	molecular_function	GPI anchor binding	LmjF.16.1610
TcCLB.508837.120	GO:0060187	cellular_component	cell pole	LmjF.16.1610
TcCLB.508837.120	GO:0005886	cellular_component	plasma membrane	LmjF.16.1610
TcCLB.508837.120	GO:0030544	molecular_function	Hsp70 protein binding	LmjF.16.1610
TcCLB.508837.120	GO:0020016	cellular_component	ciliary pocket	LmjF.16.1610
TcCLB.508837.120	GO:0005741	cellular_component	mitochondrial outer membrane	Tb927.8.4810
TcCLB.509167.20	GO:0010142	biological_process	farnesyl diphosphate biosynthetic process, mevalonate pathway	LmjF.30.3190,TcCLB.506831.40
TcCLB.509167.20	GO:0120121	cellular_component	tripartite attachment complex	Tb927.6.4540
TcCLB.505931.50	GO:0005654	cellular_component	nucleoplasm	Tb927.1.2530,Tb927.1.2550,LmxM.10.0990,Tb927.1.2490,Tb927.1.2430,Tb927.1.2450,Tb927.1.2470,Tb927.1.2510
TcCLB.505931.50	GO:0042301	molecular_function	phosphate ion binding	Tb927.1.2430
TcCLB.511127.20	GO:1990900	cellular_component	ciliary pocket collar	Tb927.11.12150,LmxM.09.0100
TcCLB.511127.20	GO:0020016	cellular_component	ciliary pocket	LmxM.09.0100
TcCLB.511127.20	GO:0005515	molecular_function	protein binding	Tb927.11.12150
TcCLB.507483.39	GO:0005929	cellular_component	cilium	Tb927.11.13030,LmxM.09.0910,Tb927.11.13050,Tb927.11.13040,Tb927.11.13020
TcCLB.507483.39	GO:0005930	cellular_component	axoneme	Tb927.11.13020
TcCLB.507483.39	GO:0097740	cellular_component	paraflagellar rod	Tb927.11.13030,Tb927.11.13020,Tb927.11.13050,Tb927.11.13040
TcCLB.507483.39	GO:0005654	cellular_component	nucleoplasm	Tb927.11.13020
TcCLB.507483.39	GO:0005737	cellular_component	cytoplasm	Tb927.11.13020
TcCLB.503643.30	GO:0005929	cellular_component	cilium	LmxM.08_29.1030
TcCLB.503643.30	GO:0005930	cellular_component	axoneme	Tb927.3.5010
TcCLB.503643.30	GO:0000785	cellular_component	chromatin	TcCLB.506485.100
TcCLB.510755.89	GO:0005886	cellular_component	plasma membrane	LmxM.34.2221
TcCLB.510755.89	GO:0020018	cellular_component	ciliary pocket membrane	LmxM.34.2221
TcCLB.510755.89	GO:0031410	cellular_component	cytoplasmic vesicle	LmxM.34.2221
TcCLB.510755.89	GO:0044877	molecular_function	protein-containing complex binding	Tb927.9.13860,Tb927.9.13785,Tb927.9.13820,Tb927.9.13920,Tb927.9.13795
TcCLB.510755.89	GO:0005515	molecular_function	protein binding	Tb927.9.13860,Tb927.9.13785,Tb927.9.13820,Tb927.9.13920,Tb927.9.13795
TcCLB.510755.89	GO:0005929	cellular_component	cilium	Tb927.9.13860,Tb927.9.13785,Tb927.9.13820,Tb927.9.13920,Tb927.9.13795
TcCLB.510755.89	GO:0120280	cellular_component	ciliary pro-basal body	Tb927.9.13820
TcCLB.510755.89	GO:0005654	cellular_component	nucleoplasm	Tb927.9.13820
TcCLB.510755.89	GO:0120119	cellular_component	flagellum attachment zone	Tb927.9.13820,Tb927.9.13860
TcCLB.510755.89	GO:0106123	cellular_component	reservosome	TcCLB.508413.68,TcCLB.510755.98,TcCLB.508413.76
TcCLB.506605.170	GO:0005929	cellular_component	cilium	LmxM.14.0130
TcCLB.506605.170	GO:0005930	cellular_component	axoneme	Tb927.7.4570
TcCLB.511575.60	GO:0005829	cellular_component	cytosol	LmxM.10.0290
TcCLB.511575.60	GO:0005759	cellular_component	mitochondrial matrix	Tb927.8.3690
TcCLB.511575.60	GO:0020023	cellular_component	kinetoplast	Tb927.8.3690
TcCLB.506747.20	GO:0005929	cellular_component	cilium	LmxM.16.0580
TcCLB.506747.20	GO:0097014	cellular_component	ciliary plasm	Tb927.8.5630
TcCLB.506747.20	GO:0005654	cellular_component	nucleoplasm	Tb927.8.5630
TcCLB.506147.200	GO:0005929	cellular_component	cilium	LmxM.34.4390
TcCLB.508551.30	GO:0015591	molecular_function	D-ribose transmembrane transporter activity	LmxM.36.6280
TcCLB.508551.30	GO:0005353	molecular_function	fructose transmembrane transporter activity	LmxM.36.6280
TcCLB.508551.30	GO:0005354	molecular_function	galactose transmembrane transporter activity	LmxM.36.6280
TcCLB.508551.30	GO:0015752	biological_process	D-ribose transmembrane transport	LmxM.36.6280
TcCLB.508551.30	GO:0070258	cellular_component	inner membrane pellicle complex	LmxM.36.6280
TcCLB.508551.30	GO:0015578	molecular_function	mannose transmembrane transporter activity	LmxM.36.6280
TcCLB.508551.30	GO:0120267	cellular_component	pellicular membrane	Tb927.10.8500,Tb927.10.8520,Tb927.10.8510
TcCLB.508551.30	GO:0000331	cellular_component	contractile vacuole	TcCLB.506355.10
TcCLB.508551.30	GO:0106123	cellular_component	reservosome	TcCLB.506355.10
TcCLB.504433.10	GO:0005929	cellular_component	cilium	Tb927.3.3450,LmxM.08_29.0880
TcCLB.504433.10	GO:0060271	biological_process	cilium assembly	Tb927.3.3450
TcCLB.504433.10	GO:0005515	molecular_function	protein binding	Tb927.3.3450
TcCLB.510323.50	GO:0005929	cellular_component	cilium	Tb927.3.3340,LmxM.08_29.2440
TcCLB.507165.30	GO:0005929	cellular_component	cilium	LmxM.36.3620
TcCLB.507165.30	GO:0097740	cellular_component	paraflagellar rod	Tb927.11.9860
TcCLB.507165.30	GO:0097014	cellular_component	ciliary plasm	Tb927.11.9860
TcCLB.507165.30	GO:0031981	cellular_component	nuclear lumen	Tb927.11.9860
TcCLB.508837.170	GO:0005929	cellular_component	cilium	LmxM.16.1550
TcCLB.508731.50	GO:0005929	cellular_component	cilium	LmxM.13.1180
TcCLB.508731.50	GO:0005930	cellular_component	axoneme	Tb927.11.3660
TcCLB.506635.130	GO:0005929	cellular_component	cilium	LmxM.33.1520
TcCLB.506635.130	GO:0097014	cellular_component	ciliary plasm	Tb927.4.2740
TcCLB.506635.130	GO:0031981	cellular_component	nuclear lumen	Tb927.4.2740
TcCLB.508373.20	GO:0005929	cellular_component	cilium	LmxM.16.0580
TcCLB.508373.20	GO:0097014	cellular_component	ciliary plasm	Tb927.8.5630
TcCLB.508373.20	GO:0005654	cellular_component	nucleoplasm	Tb927.8.5630
TcCLB.510287.10	GO:0005929	cellular_component	cilium	LmxM.16.0940
TcCLB.503579.20	GO:0005929	cellular_component	cilium	LmxM.26.0500
TcCLB.503579.20	GO:0097740	cellular_component	paraflagellar rod	Tb927.7.1430
TcCLB.508647.200	GO:0005829	cellular_component	cytosol	LmxM.24.0850
TcCLB.509965.370	GO:0005929	cellular_component	cilium	LmxM.29.0880
TcCLB.509965.370	GO:0020015	cellular_component	glycosome	Tb927.6.2300
TcCLB.509965.370	GO:0031981	cellular_component	nuclear lumen	Tb927.6.2300
TcCLB.510315.10	GO:0005929	cellular_component	cilium	LmxM.08_29.2800
TcCLB.511139.20	GO:0005737	cellular_component	cytoplasm	Tb927.10.560,LmxM.20.1650,Tb927.1.3180
TcCLB.511139.20	GO:0005730	cellular_component	nucleolus	Tb927.1.3180
TcCLB.511139.20	GO:0000785	cellular_component	chromatin	TcCLB.507837.50
TcCLB.506227.210	GO:0005929	cellular_component	cilium	LmxM.13.0240
TcCLB.506529.508	GO:0005829	cellular_component	cytosol	LmxM.12.0530
TcCLB.508647.210	GO:0005929	cellular_component	cilium	LmxM.24.0840
TcCLB.508647.210	GO:0005930	cellular_component	axoneme	Tb927.11.5510
TcCLB.510173.60	GO:0005929	cellular_component	cilium	LmxM.08.1190
TcCLB.511215.119	GO:0097740	cellular_component	paraflagellar rod	Tb927.8.5010,LmxM.16.1430,Tb927.8.5000,Tb927.8.4980,Tb927.8.4990,Tb927.8.4970
TcCLB.511215.119	GO:0005856	cellular_component	cytoskeleton	Tbg972.8.4800,TcIL3000_8_4760,Tbg972.8.4790
TcCLB.511215.119	GO:0044458	biological_process	motile cilium assembly	Tb927.8.5010,Tb927.8.5000,Tb927.8.4980,Tb927.8.4990,Tb11.v5.0538,Tb927.8.4970
TcCLB.511215.119	GO:0000331	cellular_component	contractile vacuole	TcCLB.509617.20
TcCLB.511407.60	GO:0006897	biological_process	endocytosis	Tb1125.8.4330,Tb427_080048200,Tb927.8.4330
TcCLB.511407.60	GO:0030133	cellular_component	transport vesicle	Tb927.8.4330
TcCLB.511043.30	GO:0009408	biological_process	response to heat	Tb927.10.8540,Tb1125.10.8540,Tb427_100092200
TcCLB.503479.49	GO:0000365	biological_process	mRNA trans splicing, via spliceosome	Tb1125.5.4030,Tb427_050047100,Tb927.5.4030
TcCLB.503479.49	GO:0097014	cellular_component	ciliary plasm	Tb927.5.4030
TcCLB.503479.49	GO:0005654	cellular_component	nucleoplasm	Tb927.5.4030
TcCLB.503479.49	GO:0031981	cellular_component	nuclear lumen	Tb927.5.4030
TcCLB.505983.9	GO:0020015	cellular_component	glycosome	Tb927.9.5770,Tb1125.9.5860,Tb1125.9.5770,Tb927.9.5860,Tb427_090032000,Tb427_090031800
TcCLB.505983.9	GO:0030515	molecular_function	snoRNA binding	Tb927.9.5770,Tb927.9.5860
TcCLB.505983.9	GO:0005634	cellular_component	nucleus	Tb927.9.5770,Tb927.9.5860
TcCLB.505983.9	GO:0000785	cellular_component	chromatin	TcCLB.487507.10
TcCLB.487507.10	GO:0020015	cellular_component	glycosome	Tb927.9.5770,Tb1125.9.5860,Tb1125.9.5770,Tb927.9.5860,Tb427_090032000,Tb427_090031800
TcCLB.487507.10	GO:0030515	molecular_function	snoRNA binding	Tb927.9.5770,Tb927.9.5860
TcCLB.487507.10	GO:0005634	cellular_component	nucleus	Tb927.9.5770,Tb927.9.5860
TcCLB.509445.10	GO:0020015	cellular_component	glycosome	Tb927.9.5770,Tb1125.9.5860,Tb1125.9.5770,Tb927.9.5860,Tb427_090032000,Tb427_090031800
TcCLB.509445.10	GO:0030515	molecular_function	snoRNA binding	Tb927.9.5770,Tb927.9.5860
TcCLB.509445.10	GO:0005634	cellular_component	nucleus	Tb927.9.5770,Tb927.9.5860
TcCLB.509445.10	GO:0000785	cellular_component	chromatin	TcCLB.487507.10
TcCLB.506943.114	GO:0097525	cellular_component	spliceosomal snRNP complex	Tb927.6.4340,Tb427_060048500,Tb1125.6.4340
TcCLB.506943.114	GO:0000365	biological_process	mRNA trans splicing, via spliceosome	Tb927.6.4340,Tb427_060048500,Tb1125.6.4340
TcCLB.506943.114	GO:0005515	molecular_function	protein binding	Tb927.6.4340
TcCLB.506943.114	GO:0005730	cellular_component	nucleolus	Tb927.6.4340
TcCLB.506943.114	GO:0005654	cellular_component	nucleoplasm	Tb927.6.4340
TcCLB.506943.114	GO:0030620	molecular_function	U2 snRNA binding	Tb927.6.4340
TcCLB.506829.110	GO:0005783	cellular_component	endoplasmic reticulum	Tb1125.9.4200,Tb927.9.4200
TcCLB.506829.110	GO:0004321	molecular_function	fatty-acyl-CoA synthase activity	Tb1125.9.4200,Tbg972.9.2200,Tb927.9.4200,TcIL3000_9_1330
TcCLB.506829.110	GO:0006631	biological_process	fatty acid metabolic process	Tb1125.9.4200,Tbg972.9.2200,Tb927.9.4200,TcIL3000_9_1330
TcCLB.509551.64	GO:0005634	cellular_component	nucleus	Tb1125.9.10250,Tb927.9.10250,Tb427_090058100
TcCLB.509551.64	GO:0097525	cellular_component	spliceosomal snRNP complex	Tb1125.9.10250,Tb927.9.10250,Tb427_090058100
TcCLB.507089.260	GO:0005515	molecular_function	protein binding	Tb927.11.16720,Tbg972.11.18860
TcCLB.507089.260	GO:0120280	cellular_component	ciliary pro-basal body	Tb927.11.16720
TcCLB.507089.260	GO:0120120	cellular_component	bilobe structure	Tb927.11.16720
TcCLB.507089.260	GO:0005654	cellular_component	nucleoplasm	Tb927.11.16720
TcCLB.507089.260	GO:0036064	cellular_component	ciliary basal body	Tb927.11.16720
TcCLB.503713.30	GO:0020015	cellular_component	glycosome	Tb927.11.6330,Tb427_110068300
TcCLB.503713.30	GO:0097014	cellular_component	ciliary plasm	Tb927.11.6330
TcCLB.508265.10	GO:0005743	cellular_component	mitochondrial inner membrane	Tb927.7.3500
TcCLB.508265.44	GO:0020023	cellular_component	kinetoplast	Tb927.7.3520
TcCLB.511575.130	GO:0071414	biological_process	cellular response to methotrexate	Tb927.8.3630
TcCLB.511575.130	GO:0098838	biological_process	folate transmembrane transport	Tb927.8.3630
TcCLB.511575.130	GO:0106123	cellular_component	reservosome	TcCLB.506633.90
TcCLB.507107.40	GO:0030133	cellular_component	transport vesicle	Tb927.4.4910
TcCLB.508515.110	GO:0030515	molecular_function	snoRNA binding	Tb927.11.5910
TcCLB.508515.110	GO:0030133	cellular_component	transport vesicle	Tb927.11.5910
TcCLB.508515.30	GO:0005634	cellular_component	nucleus	Tb927.11.5850
TcCLB.503887.70	GO:0009410	biological_process	response to xenobiotic stimulus	Tb927.11.2910
TcCLB.503887.70	GO:0020023	cellular_component	kinetoplast	Tb927.11.2910
TcCLB.503887.70	GO:0005743	cellular_component	mitochondrial inner membrane	Tb927.11.2910
TcCLB.503893.170	GO:0030133	cellular_component	transport vesicle	Tb927.11.1400
TcCLB.503893.170	GO:0005759	cellular_component	mitochondrial matrix	Tb927.11.1400
TcCLB.503893.170	GO:0005737	cellular_component	cytoplasm	Tb927.11.1400
TcCLB.503893.170	GO:0005739	cellular_component	mitochondrion	Tb927.11.1400
TcCLB.503893.170	GO:0020023	cellular_component	kinetoplast	Tb927.11.1400
TcCLB.504153.129	GO:0005737	cellular_component	cytoplasm	Tb927.11.2465
TcCLB.504153.129	GO:0005739	cellular_component	mitochondrion	Tb927.11.2465
TcCLB.504153.170	GO:0005737	cellular_component	cytoplasm	Tb927.11.2510
TcCLB.504153.170	GO:0005730	cellular_component	nucleolus	Tb927.11.2510
TcCLB.504153.70	GO:0000226	biological_process	microtubule cytoskeleton organization	Tb927.11.2420
TcCLB.504153.70	GO:0097014	cellular_component	ciliary plasm	Tb927.11.2420
TcCLB.504153.70	GO:0070740	molecular_function	tubulin-glutamic acid ligase activity	Tb927.11.2420
TcCLB.504153.70	GO:0018095	biological_process	protein polyglutamylation	Tb927.11.2420
TcCLB.504153.70	GO:0031981	cellular_component	nuclear lumen	Tb927.11.2420
TcCLB.504153.70	GO:0000281	biological_process	mitotic cytokinesis	Tb927.11.2420
TcCLB.504153.70	GO:0060285	biological_process	cilium-dependent cell motility	Tb927.11.2420
TcCLB.507143.50	GO:0097014	cellular_component	ciliary plasm	Tb927.5.1960
TcCLB.507143.50	GO:0031981	cellular_component	nuclear lumen	Tb927.5.1960
TcCLB.507507.20	GO:0030133	cellular_component	transport vesicle	Tb927.11.14460
TcCLB.507507.20	GO:0005739	cellular_component	mitochondrion	Tb927.11.14460
TcCLB.510963.90	GO:0003729	molecular_function	mRNA binding	Tb927.10.4560,Tb927.10.4570
TcCLB.503909.100	GO:0030133	cellular_component	transport vesicle	Tb927.6.3300
TcCLB.503909.50	GO:0120121	cellular_component	tripartite attachment complex	Tb927.6.3350
TcCLB.503909.50	GO:0005759	cellular_component	mitochondrial matrix	Tb927.6.3350
TcCLB.503909.60	GO:0097014	cellular_component	ciliary plasm	Tb927.6.3340
TcCLB.503909.60	GO:0031981	cellular_component	nuclear lumen	Tb927.6.3340
TcCLB.505989.82	GO:0030133	cellular_component	transport vesicle	Tb927.4.1270
TcCLB.511071.100	GO:0030133	cellular_component	transport vesicle	Tb927.8.6080
TcCLB.506777.70	GO:0005654	cellular_component	nucleoplasm	Tb927.11.7160
TcCLB.506777.80	GO:0097014	cellular_component	ciliary plasm	Tb927.11.7170
TcCLB.506467.14	GO:0005730	cellular_component	nucleolus	Tb927.9.2280
TcCLB.507641.64	GO:0005741	cellular_component	mitochondrial outer membrane	Tb927.10.6200
TcCLB.508831.20	GO:0005794	cellular_component	Golgi apparatus	Tb927.11.11200
TcCLB.508831.40	GO:0097740	cellular_component	paraflagellar rod	Tb927.11.11170
TcCLB.508831.40	GO:0005654	cellular_component	nucleoplasm	Tb927.11.11170
TcCLB.508831.40	GO:0005737	cellular_component	cytoplasm	Tb927.11.11170
TcCLB.511801.60	GO:0005759	cellular_component	mitochondrial matrix	Tb927.11.8870
TcCLB.511801.60	GO:0020023	cellular_component	kinetoplast	Tb927.11.8870
TcCLB.507485.15	GO:0005634	cellular_component	nucleus	Tb927.4.3510,Tb927.4.3490
TcCLB.507485.15	GO:0005665	cellular_component	RNA polymerase II, core complex	Tb927.4.3510,Tb927.4.3490
TcCLB.508307.184	GO:0097014	cellular_component	ciliary plasm	Tb927.10.9990
TcCLB.508307.184	GO:0005654	cellular_component	nucleoplasm	Tb927.10.9990
TcCLB.503453.30	GO:0005737	cellular_component	cytoplasm	Tb927.10.4110,Tb927.10.4120
TcCLB.503453.30	GO:0005730	cellular_component	nucleolus	Tb927.10.4120
TcCLB.506227.80	GO:0140525	cellular_component	antipodal site	Tb927.11.4690
TcCLB.506227.80	GO:0005759	cellular_component	mitochondrial matrix	Tb927.11.4690
TcCLB.506227.90	GO:0005759	cellular_component	mitochondrial matrix	Tb927.11.4680
TcCLB.507099.30	GO:0005643	cellular_component	nuclear pore	Tb927.11.3380
TcCLB.507099.30	GO:0005515	molecular_function	protein binding	Tb927.11.3380
TcCLB.511867.90	GO:0005759	cellular_component	mitochondrial matrix	Tb927.3.810
TcCLB.511871.10	GO:0005759	cellular_component	mitochondrial matrix	Tb927.3.940
TcCLB.510989.40	GO:0005759	cellular_component	mitochondrial matrix	Tb927.7.4140
TcCLB.503897.120	GO:0005744	cellular_component	TIM23 mitochondrial import inner membrane translocase complex	Tb927.8.4150
TcCLB.503897.120	GO:0005759	cellular_component	mitochondrial matrix	Tb927.8.4150
TcCLB.503897.120	GO:0020023	cellular_component	kinetoplast	Tb927.8.4150
TcCLB.503897.150	GO:0005634	cellular_component	nucleus	Tb927.8.4020,Tb927.8.4120,Tb927.8.4070
TcCLB.503897.150	GO:0005654	cellular_component	nucleoplasm	Tb927.8.4020,Tb927.8.4120,Tb927.8.4070
TcCLB.503897.150	GO:0010608	biological_process	post-transcriptional regulation of gene expression	Tb927.8.4020,Tb927.8.4120,Tb927.8.4070
TcCLB.506737.40	GO:0030133	cellular_component	transport vesicle	Tb927.11.4160
TcCLB.509099.50	GO:0020015	cellular_component	glycosome	Tb927.2.4370
TcCLB.509099.59	GO:0005759	cellular_component	mitochondrial matrix	Tb927.2.4380
TcCLB.509099.59	GO:0020023	cellular_component	kinetoplast	Tb927.2.4380
TcCLB.509099.70	GO:0036297	biological_process	interstrand cross-link repair	Tb927.2.4390
TcCLB.509099.70	GO:0005654	cellular_component	nucleoplasm	Tb927.2.4390
TcCLB.509099.80	GO:0030133	cellular_component	transport vesicle	Tb927.2.4400
TcCLB.509103.20	GO:0097014	cellular_component	ciliary plasm	Tb927.2.5250
TcCLB.509103.30	GO:0005654	cellular_component	nucleoplasm	Tb927.2.5260
TcCLB.506743.4	GO:0005730	cellular_component	nucleolus	Tb927.8.5880
TcCLB.511051.39	GO:0003729	molecular_function	mRNA binding	Tb927.11.3600,Tb927.11.3590,Tb11.v5.1059
TcCLB.511051.39	GO:0044877	molecular_function	protein-containing complex binding	Tb927.11.3600,Tb927.11.3590,Tb11.v5.1059
TcCLB.511051.39	GO:0000785	cellular_component	chromatin	TcCLB.509683.117
TcCLB.509453.70	GO:0005515	molecular_function	protein binding	Tb927.3.1210
TcCLB.507735.60	GO:0005737	cellular_component	cytoplasm	Tb927.4.2890
TcCLB.506363.120	GO:0005739	cellular_component	mitochondrion	Tb927.1.3040
TcCLB.506363.120	GO:0005759	cellular_component	mitochondrial matrix	Tb927.1.3040
TcCLB.506363.120	GO:0020023	cellular_component	kinetoplast	Tb927.1.3040
TcCLB.503619.20	GO:0005654	cellular_component	nucleoplasm	Tb927.5.3750
TcCLB.507809.150	GO:0005737	cellular_component	cytoplasm	Tb927.5.3300
TcCLB.507809.150	GO:0005759	cellular_component	mitochondrial matrix	Tb927.5.3300
TcCLB.511693.40	GO:0005759	cellular_component	mitochondrial matrix	Tb927.11.7580
TcCLB.506925.14	GO:0005759	cellular_component	mitochondrial matrix	Tb927.11.600
TcCLB.506925.14	GO:0020023	cellular_component	kinetoplast	Tb927.11.600
TcCLB.506925.14	GO:0005739	cellular_component	mitochondrion	Tb927.11.600
TcCLB.506925.20	GO:0005930	cellular_component	axoneme	Tb927.11.610
TcCLB.508465.10	GO:0005515	molecular_function	protein binding	Tb927.9.12930
TcCLB.510431.320	GO:0097542	cellular_component	ciliary tip	Tb927.11.2970
TcCLB.505555.20	GO:0005783	cellular_component	endoplasmic reticulum	Tb927.5.1800
TcCLB.505555.20	GO:0005737	cellular_component	cytoplasm	Tb927.5.1800
TcCLB.507629.20	GO:0005737	cellular_component	cytoplasm	Tb927.11.3490
TcCLB.507629.20	GO:0051286	cellular_component	cell tip	Tb927.11.3490
TcCLB.507629.20	GO:0005515	molecular_function	protein binding	Tb927.11.3490
TcCLB.510533.120	GO:0140525	cellular_component	antipodal site	Tb927.7.3280
TcCLB.510533.120	GO:0005759	cellular_component	mitochondrial matrix	Tb927.7.3280
TcCLB.506661.10	GO:0030133	cellular_component	transport vesicle	Tb927.7.4160
TcCLB.506661.10	GO:0097014	cellular_component	ciliary plasm	Tb927.7.4160
TcCLB.506661.10	GO:0005635	cellular_component	nuclear envelope	Tb927.7.4160
TcCLB.506661.10	GO:0031981	cellular_component	nuclear lumen	Tb927.7.4160
TcCLB.511109.100	GO:0005654	cellular_component	nucleoplasm	Tb927.2.3930
TcCLB.511109.30	GO:0097014	cellular_component	ciliary plasm	Tb927.2.4060
TcCLB.511685.50	GO:0020023	cellular_component	kinetoplast	Tb927.2.2590
TcCLB.511685.50	GO:0005743	cellular_component	mitochondrial inner membrane	Tb927.2.2590
TcCLB.511685.50	GO:0005739	cellular_component	mitochondrion	Tb927.2.2590
TcCLB.508347.80	GO:0005737	cellular_component	cytoplasm	Tb927.9.2650
TcCLB.509977.100	GO:0120120	cellular_component	bilobe structure	Tb927.9.1700
TcCLB.504057.21	GO:0031981	cellular_component	nuclear lumen	Tb927.4.1520
TcCLB.504057.30	GO:0030133	cellular_component	transport vesicle	Tb927.4.1530
TcCLB.504057.70	GO:0031981	cellular_component	nuclear lumen	Tb927.4.1580
TcCLB.511143.30	GO:0005759	cellular_component	mitochondrial matrix	Tb927.10.430
TcCLB.504137.20	GO:0005737	cellular_component	cytoplasm	Tb927.10.9200
TcCLB.504147.170	GO:0120280	cellular_component	ciliary pro-basal body	Tb927.10.9770
TcCLB.504147.170	GO:0005737	cellular_component	cytoplasm	Tb927.10.9770
TcCLB.507941.40	GO:0030133	cellular_component	transport vesicle	Tb927.5.4080
TcCLB.506147.220	GO:0030133	cellular_component	transport vesicle	Tb927.9.10350
TcCLB.506147.60	GO:0005759	cellular_component	mitochondrial matrix	Tb927.9.10580
TcCLB.506147.60	GO:0020023	cellular_component	kinetoplast	Tb927.9.10580
TcCLB.506367.30	GO:0005654	cellular_component	nucleoplasm	Tb927.11.1560
TcCLB.506367.30	GO:0005737	cellular_component	cytoplasm	Tb927.11.1560
TcCLB.510259.50	GO:0097014	cellular_component	ciliary plasm	Tb927.2.1560,Tb927.2.1680
TcCLB.510259.50	GO:0030964	cellular_component	NADH dehydrogenase complex	Tb927.2.1560,Tb927.2.1680
TcCLB.510259.50	GO:0031981	cellular_component	nuclear lumen	Tb927.2.1560,Tb927.2.1680
TcCLB.510259.50	GO:0140525	cellular_component	antipodal site	Tb927.2.1680
TcCLB.510259.50	GO:0005759	cellular_component	mitochondrial matrix	Tb927.2.1680
TcCLB.510259.50	GO:0000331	cellular_component	contractile vacuole	TcCLB.509215.40
TcCLB.510259.6	GO:0005737	cellular_component	cytoplasm	Tb927.2.1800
TcCLB.510287.20	GO:0030133	cellular_component	transport vesicle	Tb927.10.4700
TcCLB.510287.60	GO:0140525	cellular_component	antipodal site	Tb927.10.4730
TcCLB.510287.60	GO:0005759	cellular_component	mitochondrial matrix	Tb927.10.4730
TcCLB.510287.60	GO:0005739	cellular_component	mitochondrion	Tb927.10.4730
TcCLB.508169.20	GO:0003729	molecular_function	mRNA binding	Tb927.10.4560,Tb927.10.4570
TcCLB.508169.20	GO:0005681	cellular_component	spliceosomal complex	TcCLB.510963.90
TcCLB.508169.40	GO:0005759	cellular_component	mitochondrial matrix	Tb927.10.4590
TcCLB.508169.50	GO:0097740	cellular_component	paraflagellar rod	Tb927.10.4600
TcCLB.508169.50	GO:0051286	cellular_component	cell tip	Tb927.10.4600
TcCLB.508169.50	GO:0005737	cellular_component	cytoplasm	Tb11.v5.0422,Tb927.10.4600
TcCLB.506579.10	GO:0120267	cellular_component	pellicular membrane	Tb927.9.6310
TcCLB.506579.10	GO:0005783	cellular_component	endoplasmic reticulum	Tb927.9.6310
TcCLB.506579.10	GO:0030133	cellular_component	transport vesicle	Tb927.9.6310
TcCLB.507527.30	GO:0005654	cellular_component	nucleoplasm	Tb927.11.11640
TcCLB.506945.160	GO:0005730	cellular_component	nucleolus	Tb927.6.4910
TcCLB.509011.50	GO:0120119	cellular_component	flagellum attachment zone	Tb927.4.5000
TcCLB.511871.80	GO:0005743	cellular_component	mitochondrial inner membrane	Tb927.3.1000
TcCLB.507837.50	GO:0003729	molecular_function	mRNA binding	Tb927.10.560
TcCLB.511315.20	GO:0120267	cellular_component	pellicular membrane	Tb927.5.2280
TcCLB.511315.20	GO:0005634	cellular_component	nucleus	Tb927.5.2280
TcCLB.511315.20	GO:0005783	cellular_component	endoplasmic reticulum	Tb927.5.2280
TcCLB.511315.20	GO:0005737	cellular_component	cytoplasm	Tb927.5.2280
TcCLB.510381.60	GO:0036261	biological_process	7-methylguanosine cap hypermethylation	Tb11.02.5090
TcCLB.510381.60	GO:0005654	cellular_component	nucleoplasm	Tb11.02.5090
TcCLB.510381.60	GO:0071164	molecular_function	RNA cap trimethylguanosine synthase activity	Tb11.02.5090
TcCLB.511693.100	GO:0005759	cellular_component	mitochondrial matrix	Tb927.11.7530
TcCLB.511693.100	GO:0020023	cellular_component	kinetoplast	Tb927.11.7530
TcCLB.511693.110	GO:0097014	cellular_component	ciliary plasm	Tb927.11.7520
TcCLB.509885.40	GO:0005759	cellular_component	mitochondrial matrix	Tb927.5.510
TcCLB.434945.4	GO:0030133	cellular_component	transport vesicle	Tb927.9.7650
TcCLB.503855.30	GO:0097740	cellular_component	paraflagellar rod	Tb927.9.7550
TcCLB.504255.30	GO:0000902	biological_process	cell morphogenesis	Tb927.9.8350
TcCLB.504255.30	GO:0110140	biological_process	flagellum attachment zone organization	Tb927.9.8350
TcCLB.504255.30	GO:0005929	cellular_component	cilium	Tb927.9.8350
TcCLB.504255.30	GO:0120119	cellular_component	flagellum attachment zone	Tb927.9.8350
TcCLB.504255.30	GO:0005737	cellular_component	cytoplasm	Tb927.9.8350
TcCLB.504255.50	GO:0005737	cellular_component	cytoplasm	Tb927.9.8370
TcCLB.511529.160	GO:0005759	cellular_component	mitochondrial matrix	Tb927.11.16480
TcCLB.511303.110	GO:0097014	cellular_component	ciliary plasm	Tb927.5.2520
TcCLB.511303.120	GO:0030133	cellular_component	transport vesicle	Tb927.5.2510
TcCLB.510351.120	GO:0004309	molecular_function	exopolyphosphatase activity	Tb927.5.4350
TcCLB.510351.120	GO:0097014	cellular_component	ciliary plasm	Tb927.5.4350
TcCLB.510351.120	GO:0031981	cellular_component	nuclear lumen	Tb927.5.4350
TcCLB.506147.210	GO:0097361	cellular_component	cytosolic [4Fe-4S] assembly targeting complex	Tb927.9.10360
TcCLB.506147.210	GO:0005829	cellular_component	cytosol	Tb927.9.10360
TcCLB.506147.50	GO:0005739	cellular_component	mitochondrion	Tb927.9.10630
TcCLB.506147.50	GO:0005759	cellular_component	mitochondrial matrix	Tb927.9.10630
TcCLB.506147.50	GO:0020023	cellular_component	kinetoplast	Tb927.9.10630
TcCLB.506147.70	GO:0030133	cellular_component	transport vesicle	Tb927.9.10570
TcCLB.503905.40	GO:0097014	cellular_component	ciliary plasm	Tb927.8.3860
TcCLB.503905.40	GO:0005654	cellular_component	nucleoplasm	Tb927.8.3860
TcCLB.503905.40	GO:0005829	cellular_component	cytosol	Tb927.8.3860
TcCLB.510743.100	GO:0005759	cellular_component	mitochondrial matrix	Tb927.9.12730
TcCLB.510029.60	GO:0030133	cellular_component	transport vesicle	Tb927.10.15130
TcCLB.508213.49	GO:0140525	cellular_component	antipodal site	Tb927.7.1160
TcCLB.508213.49	GO:0005759	cellular_component	mitochondrial matrix	Tb927.7.1160
TcCLB.508213.49	GO:0005739	cellular_component	mitochondrion	Tb927.7.1160
TcCLB.503959.30	GO:0005730	cellular_component	nucleolus	Tb927.10.2700
TcCLB.503959.50	GO:0031981	cellular_component	nuclear lumen	Tb927.10.2720
TcCLB.511527.60	GO:0005739	cellular_component	mitochondrion	Tb927.11.16300
TcCLB.511527.70	GO:0044877	molecular_function	protein-containing complex binding	Tb927.11.16310
TcCLB.508239.10	GO:0044786	biological_process	cell cycle DNA replication	Tb927.11.7216,Tb11.02.5110b
TcCLB.508239.10	GO:0006270	biological_process	DNA replication initiation	Tb927.11.7216,Tb11.02.5110b
TcCLB.510535.60	GO:0000289	biological_process	nuclear-transcribed mRNA poly(A) tail shortening	Tb927.6.600
TcCLB.509233.180	GO:0005515	molecular_function	protein binding	Tb927.3.1380
TcCLB.503757.40	GO:0051286	cellular_component	cell tip	Tb927.11.10820
TcCLB.503969.10	GO:0030133	cellular_component	transport vesicle	Tb927.11.10930
TcCLB.503969.10	GO:0005737	cellular_component	cytoplasm	Tb927.11.10930
TcCLB.511309.70	GO:0030133	cellular_component	transport vesicle	Tb927.5.2350
TcCLB.503873.10	GO:0097014	cellular_component	ciliary plasm	Tb927.11.15550
TcCLB.507089.240	GO:0030133	cellular_component	transport vesicle	Tb927.11.16710
TcCLB.503653.9	GO:0005739	cellular_component	mitochondrion	Tb927.2.2140
TcCLB.503897.40	GO:0030133	cellular_component	transport vesicle	Tb927.8.4210
TcCLB.510759.120	GO:0005737	cellular_component	cytoplasm	Tb927.9.14160
TcCLB.510759.120	GO:0005759	cellular_component	mitochondrial matrix	Tb927.9.14160
TcCLB.510759.130	GO:0005739	cellular_component	mitochondrion	Tb927.9.14170
TcCLB.510759.130	GO:0005759	cellular_component	mitochondrial matrix	Tb927.9.14170
TcCLB.510759.130	GO:0020023	cellular_component	kinetoplast	Tb927.9.14170
TcCLB.507521.20	GO:0005930	cellular_component	axoneme	Tb927.7.4830
TcCLB.508995.40	GO:0030133	cellular_component	transport vesicle	Tb927.1.1560
TcCLB.509171.90	GO:0005654	cellular_component	nucleoplasm	Tb927.6.3160
TcCLB.511355.14	GO:0005759	cellular_component	mitochondrial matrix	Tb927.10.15940
TcCLB.511355.14	GO:0020023	cellular_component	kinetoplast	Tb927.10.15940
TcCLB.509669.70	GO:0030133	cellular_component	transport vesicle	Tb927.3.4190
TcCLB.509761.10	GO:0005654	cellular_component	nucleoplasm	Tb927.3.5620
TcCLB.511127.320	GO:0120118	cellular_component	flagella connector	Tb927.11.12410
TcCLB.511127.320	GO:0005515	molecular_function	protein binding	Tb927.11.12410
TcCLB.511127.320	GO:0000776	cellular_component	kinetochore	Tb927.11.12410
TcCLB.511127.320	GO:0007059	biological_process	chromosome segregation	Tb927.11.12410
TcCLB.506891.30	GO:0097740	cellular_component	paraflagellar rod	Tb927.1.780
TcCLB.506891.30	GO:0005737	cellular_component	cytoplasm	Tb927.1.780
TcCLB.506891.30	GO:0031981	cellular_component	nuclear lumen	Tb927.1.780
TcCLB.506695.20	GO:0012505	cellular_component	endomembrane system	Tb927.3.3030
TcCLB.506695.20	GO:1990900	cellular_component	ciliary pocket collar	Tb927.3.3030
TcCLB.510149.90	GO:0030133	cellular_component	transport vesicle	Tb927.3.3720
TcCLB.510149.90	GO:0005794	cellular_component	Golgi apparatus	Tb927.3.3720
TcCLB.510181.100	GO:0005783	cellular_component	endoplasmic reticulum	Tb927.10.7020
TcCLB.510181.100	GO:0051286	cellular_component	cell tip	Tb927.10.7020
TcCLB.503841.20	GO:0030133	cellular_component	transport vesicle	Tb927.10.3700
TcCLB.511001.9	GO:0003729	molecular_function	mRNA binding	Tb927.10.3940,Tb11.v5.0501
TcCLB.511001.9	GO:0000785	cellular_component	chromatin	TcCLB.503635.59
TcCLB.506493.50	GO:0030133	cellular_component	transport vesicle	Tb927.10.1940
TcCLB.510259.12	GO:0005739	cellular_component	mitochondrion	Tb927.2.1790
TcCLB.510259.12	GO:0005759	cellular_component	mitochondrial matrix	Tb927.2.1790
TcCLB.510259.12	GO:0020023	cellular_component	kinetoplast	Tb927.2.1790
TcCLB.510259.18	GO:0005783	cellular_component	endoplasmic reticulum	Tb927.2.1780
TcCLB.509767.230	GO:0005783	cellular_component	endoplasmic reticulum	Tb927.8.3450
TcCLB.509767.230	GO:0005635	cellular_component	nuclear envelope	Tb927.8.3450
TcCLB.511627.110	GO:0034605	biological_process	cellular response to heat	Tb927.2.5160
TcCLB.511627.110	GO:0097014	cellular_component	ciliary plasm	Tb927.2.5160
TcCLB.511627.110	GO:0030133	cellular_component	transport vesicle	Tb927.2.5160
TcCLB.511627.110	GO:0005654	cellular_component	nucleoplasm	Tb927.2.5160
TcCLB.511627.110	GO:0044877	molecular_function	protein-containing complex binding	Tb927.2.5160
TcCLB.511627.110	GO:0005829	cellular_component	cytosol	Tb927.2.5160
TcCLB.511627.120	GO:0005759	cellular_component	mitochondrial matrix	Tb927.2.5180
TcCLB.511627.120	GO:0020023	cellular_component	kinetoplast	Tb927.2.5180
TcCLB.511627.130	GO:0005730	cellular_component	nucleolus	Tb927.2.5190
TcCLB.511627.130	GO:0031981	cellular_component	nuclear lumen	Tb927.2.5190
TcCLB.511627.150	GO:0005759	cellular_component	mitochondrial matrix	Tb927.2.5210
TcCLB.511627.150	GO:0009410	biological_process	response to xenobiotic stimulus	Tb927.2.5210
TcCLB.511627.60	GO:0030133	cellular_component	transport vesicle	Tb927.2.5120
TcCLB.511627.60	GO:0106123	cellular_component	reservosome	TcCLB.507801.179
TcCLB.511627.80	GO:0005737	cellular_component	cytoplasm	Tb927.2.5140
TcCLB.511627.80	GO:0005739	cellular_component	mitochondrion	Tb927.2.5140
TcCLB.507485.100	GO:0005654	cellular_component	nucleoplasm	Tb927.4.3410
TcCLB.507507.30	GO:0030133	cellular_component	transport vesicle	Tb927.11.14470
TcCLB.507507.30	GO:0020016	cellular_component	ciliary pocket	Tb927.11.14470
TcCLB.507507.30	GO:0036064	cellular_component	ciliary basal body	Tb927.11.14470
TcCLB.507509.30	GO:0005654	cellular_component	nucleoplasm	Tb927.11.14490
TcCLB.507509.50	GO:0005759	cellular_component	mitochondrial matrix	Tb927.11.14520
TcCLB.507509.50	GO:0005739	cellular_component	mitochondrion	Tb927.11.14520
TcCLB.509157.80	GO:0005930	cellular_component	axoneme	Tb927.11.15130
TcCLB.503779.20	GO:0005737	cellular_component	cytoplasm	Tb927.10.7870
TcCLB.503779.20	GO:0005759	cellular_component	mitochondrial matrix	Tb927.10.7870
TcCLB.503779.20	GO:0005739	cellular_component	mitochondrion	Tb927.10.7870
TcCLB.507611.310	GO:0003729	molecular_function	mRNA binding	Tb927.10.8290,Tb927.10.8270
TcCLB.509455.80	GO:0005737	cellular_component	cytoplasm	Tb927.3.1120
TcCLB.511867.100	GO:0005743	cellular_component	mitochondrial inner membrane	Tb927.3.820
TcCLB.511867.100	GO:0020023	cellular_component	kinetoplast	Tb927.3.820
TcCLB.511867.110	GO:0031981	cellular_component	nuclear lumen	Tb927.3.830
TcCLB.511867.20	GO:0030133	cellular_component	transport vesicle	Tb927.3.750
TcCLB.507009.50	GO:0005737	cellular_component	cytoplasm	Tb927.9.11660
TcCLB.507009.90	GO:0005759	cellular_component	mitochondrial matrix	Tb927.9.11720
TcCLB.507011.10	GO:0030133	cellular_component	transport vesicle	Tb927.9.11790
TcCLB.509497.30	GO:0005739	cellular_component	mitochondrion	Tb927.8.2020
TcCLB.509497.30	GO:0005759	cellular_component	mitochondrial matrix	Tb927.8.2020
TcCLB.509497.30	GO:0020023	cellular_component	kinetoplast	Tb927.8.2020
TcCLB.509499.14	GO:0072745	biological_process	cellular response to antimycin A	Tb927.8.1990
TcCLB.509499.14	GO:0051881	biological_process	regulation of mitochondrial membrane potential	Tb927.8.1990
TcCLB.509499.14	GO:0033196	molecular_function	tryparedoxin peroxidase activity	Tb927.8.1990
TcCLB.509499.14	GO:0034605	biological_process	cellular response to heat	Tb927.8.1990
TcCLB.509499.38	GO:0005634	cellular_component	nucleus	Tb927.8.1960
TcCLB.509499.38	GO:0005737	cellular_component	cytoplasm	Tb927.8.1960
TcCLB.506659.30	GO:0097014	cellular_component	ciliary plasm	Tb927.7.4000
TcCLB.506859.249	GO:0005739	cellular_component	mitochondrion	Tb927.7.2690
TcCLB.506859.249	GO:0005759	cellular_component	mitochondrial matrix	Tb927.7.2690
TcCLB.506859.249	GO:0020023	cellular_component	kinetoplast	Tb927.7.2690
TcCLB.510531.30	GO:0030990	cellular_component	intraciliary transport particle	Tb927.7.3090
TcCLB.508185.10	GO:0005759	cellular_component	mitochondrial matrix	Tb927.3.4850
TcCLB.508185.10	GO:0020023	cellular_component	kinetoplast	Tb927.3.4850
TcCLB.508185.10	GO:0000331	cellular_component	contractile vacuole	TcCLB.508153.130
TcCLB.504153.160	GO:0097014	cellular_component	ciliary plasm	Tb927.11.2500
TcCLB.504153.160	GO:0036064	cellular_component	ciliary basal body	Tb927.11.2500
TcCLB.504153.300	GO:0005819	cellular_component	spindle	Tb927.11.2640
TcCLB.511127.400	GO:0097014	cellular_component	ciliary plasm	Tb927.11.12480
TcCLB.511127.400	GO:0036064	cellular_component	ciliary basal body	Tb927.11.12480
TcCLB.511127.400	GO:0031981	cellular_component	nuclear lumen	Tb927.11.12480
TcCLB.511127.420	GO:0005783	cellular_component	endoplasmic reticulum	Tb927.11.12500
TcCLB.506739.80	GO:0140525	cellular_component	antipodal site	Tb927.5.1550
TcCLB.503479.30	GO:0097740	cellular_component	paraflagellar rod	Tb927.10.830
TcCLB.510743.20	GO:0005654	cellular_component	nucleoplasm	Tb927.9.12670
TcCLB.509589.30	GO:0120119	cellular_component	flagellum attachment zone	Tb927.11.3280
TcCLB.506775.160	GO:0005737	cellular_component	cytoplasm	Tb927.11.6960
TcCLB.508271.10	GO:0005739	cellular_component	mitochondrion	Tb927.11.2360
TcCLB.509551.95	GO:0007049	biological_process	cell cycle	Tb927.9.10170
TcCLB.509551.95	GO:0036064	cellular_component	ciliary basal body	Tb927.9.10170
TcCLB.509831.10	GO:0005759	cellular_component	mitochondrial matrix	Tb927.11.1670
TcCLB.511421.160	GO:0005819	cellular_component	spindle	Tb927.1.1030
TcCLB.511145.43	GO:0005654	cellular_component	nucleoplasm	Tb927.10.230
TcCLB.510381.30	GO:0030133	cellular_component	transport vesicle	Tb927.11.7212
TcCLB.510609.120	GO:0005794	cellular_component	Golgi apparatus	Tb927.7.7290
TcCLB.510609.20	GO:0097014	cellular_component	ciliary plasm	Tb927.7.7460
TcCLB.510609.20	GO:0005515	molecular_function	protein binding	Tb927.7.7460
TcCLB.510609.20	GO:0005681	cellular_component	spliceosomal complex	TcCLB.510397.10
TcCLB.511201.49	GO:0030133	cellular_component	transport vesicle	Tb927.11.7500
TcCLB.511211.100	GO:0020023	cellular_component	kinetoplast	Tb927.11.11390
TcCLB.507395.10	GO:0005515	molecular_function	protein binding	Tb927.8.7730
TcCLB.504867.40	GO:0005737	cellular_component	cytoplasm	Tb927.10.3150
TcCLB.504867.80	GO:0005654	cellular_component	nucleoplasm	Tb927.10.3110
TcCLB.504867.99	GO:0030133	cellular_component	transport vesicle	Tb927.10.3090
TcCLB.504867.99	GO:0005737	cellular_component	cytoplasm	Tb927.10.3090
TcCLB.504867.99	GO:0020016	cellular_component	ciliary pocket	Tb927.10.3090
TcCLB.509669.140	GO:0005737	cellular_component	cytoplasm	Tb927.3.4130
TcCLB.509669.140	GO:0005761	cellular_component	mitochondrial ribosome	TcCLB.506175.80
TcCLB.509669.170	GO:0005783	cellular_component	endoplasmic reticulum	Tb927.3.4080
TcCLB.509669.170	GO:0097014	cellular_component	ciliary plasm	Tb927.3.4080
TcCLB.509669.170	GO:0005635	cellular_component	nuclear envelope	Tb927.3.4080
TcCLB.509669.170	GO:0031981	cellular_component	nuclear lumen	Tb927.3.4080
TcCLB.509669.50	GO:0005759	cellular_component	mitochondrial matrix	Tb927.3.4210
TcCLB.509669.50	GO:0020023	cellular_component	kinetoplast	Tb927.3.4210
TcCLB.510311.140	GO:0003729	molecular_function	mRNA binding	Tb927.10.3560
TcCLB.510311.140	GO:0005737	cellular_component	cytoplasm	Tb927.10.3560
TcCLB.510311.140	GO:0005515	molecular_function	protein binding	Tb927.10.3560
TcCLB.510431.80	GO:0005730	cellular_component	nucleolus	Tb927.11.3190
TcCLB.511417.100	GO:0005654	cellular_component	nucleoplasm	Tb927.1.630
TcCLB.511621.160	GO:0005759	cellular_component	mitochondrial matrix	Tb927.2.4830
TcCLB.511621.160	GO:0005739	cellular_component	mitochondrion	Tb927.2.4830
TcCLB.511621.170	GO:0030133	cellular_component	transport vesicle	Tb927.2.4840
TcCLB.511621.180	GO:0097014	cellular_component	ciliary plasm	Tb927.2.4850
TcCLB.511621.200	GO:0005759	cellular_component	mitochondrial matrix	Tb927.2.4740
TcCLB.506413.50	GO:0005737	cellular_component	cytoplasm	Tb927.7.250
TcCLB.506413.50	GO:0005759	cellular_component	mitochondrial matrix	Tb927.7.250
TcCLB.506413.50	GO:0005739	cellular_component	mitochondrion	Tb927.7.250
TcCLB.506413.70	GO:0005515	molecular_function	protein binding	Tb927.7.270
TcCLB.506413.70	GO:0005730	cellular_component	nucleolus	Tb927.7.270
TcCLB.506413.70	GO:1990904	cellular_component	ribonucleoprotein complex	Tb927.7.270
TcCLB.506413.70	GO:0042273	biological_process	ribosomal large subunit biogenesis	Tb927.7.270
TcCLB.506413.70	GO:0008097	molecular_function	5S rRNA binding	Tb927.7.270
TcCLB.506413.80	GO:0097014	cellular_component	ciliary plasm	Tb927.7.280
TcCLB.506413.80	GO:0031981	cellular_component	nuclear lumen	Tb927.7.280
TcCLB.503981.80	GO:0005730	cellular_component	nucleolus	Tb927.11.5250
TcCLB.504035.140	GO:0005654	cellular_component	nucleoplasm	Tb927.8.6840
TcCLB.503613.60	GO:0010608	biological_process	post-transcriptional regulation of gene expression	Tb927.11.7060
TcCLB.504149.100	GO:0005938	cellular_component	cell cortex	Tb927.11.6040
TcCLB.504149.100	GO:0097014	cellular_component	ciliary plasm	Tb927.11.6040
TcCLB.504149.100	GO:0031981	cellular_component	nuclear lumen	Tb927.11.6040
TcCLB.504149.110	GO:0120120	cellular_component	bilobe structure	Tb927.11.6030
TcCLB.506773.130	GO:0005515	molecular_function	protein binding	Tb927.11.6740
TcCLB.506773.140	GO:0140525	cellular_component	antipodal site	Tb927.11.6750
TcCLB.506773.140	GO:0005759	cellular_component	mitochondrial matrix	Tb927.11.6750
TcCLB.506773.140	GO:0005739	cellular_component	mitochondrion	Tb927.11.6750
TcCLB.506773.170	GO:0140525	cellular_component	antipodal site	Tb927.11.6770
TcCLB.506773.170	GO:0005737	cellular_component	cytoplasm	Tb927.11.6770
TcCLB.506773.170	GO:0005759	cellular_component	mitochondrial matrix	Tb927.11.6770
TcCLB.506775.140	GO:1990900	cellular_component	ciliary pocket collar	Tb927.11.6930
TcCLB.506775.140	GO:0005737	cellular_component	cytoplasm	Tb927.11.6930
TcCLB.506775.140	GO:0005794	cellular_component	Golgi apparatus	Tb927.11.6930
TcCLB.506775.80	GO:0097014	cellular_component	ciliary plasm	Tb927.11.6870
TcCLB.506775.80	GO:0097542	cellular_component	ciliary tip	Tb927.11.6870
TcCLB.506775.80	GO:0005515	molecular_function	protein binding	Tb927.11.6870
TcCLB.506775.90	GO:0030515	molecular_function	snoRNA binding	Tb927.11.6890
TcCLB.506775.90	GO:0030133	cellular_component	transport vesicle	Tb927.11.6890
TcCLB.506777.10	GO:0030133	cellular_component	transport vesicle	Tb927.11.7070
TcCLB.506777.10	GO:0140525	cellular_component	antipodal site	Tb927.11.7070
TcCLB.506777.10	GO:0005759	cellular_component	mitochondrial matrix	Tb927.11.7070
TcCLB.511043.20	GO:0120280	cellular_component	ciliary pro-basal body	Tb927.10.8560
TcCLB.511043.20	GO:0036064	cellular_component	ciliary basal body	Tb927.10.8560
TcCLB.511043.20	GO:0005634	cellular_component	nucleus	Tb927.10.8560
TcCLB.511043.20	GO:0005929	cellular_component	cilium	Tb927.10.8560
TcCLB.507093.260	GO:0005759	cellular_component	mitochondrial matrix	Tb927.11.540
TcCLB.511589.130	GO:0097014	cellular_component	ciliary plasm	Tb927.11.9530
TcCLB.511715.10	GO:0005829	cellular_component	cytosol	Tb927.11.15020
TcCLB.511715.10	GO:0097014	cellular_component	ciliary plasm	Tb927.11.15020
TcCLB.511715.10	GO:0020015	cellular_component	glycosome	Tb927.11.15020
TcCLB.511715.10	GO:0031981	cellular_component	nuclear lumen	Tb927.11.15020
TcCLB.503903.60	GO:0005737	cellular_component	cytoplasm	Tb927.3.2880
TcCLB.503903.60	GO:0005759	cellular_component	mitochondrial matrix	Tb927.3.2880
TcCLB.506407.60	GO:0005654	cellular_component	nucleoplasm	Tb927.10.2620
TcCLB.510609.34	GO:0005743	cellular_component	mitochondrial inner membrane	Tb927.7.7440
TcCLB.510609.50	GO:0005759	cellular_component	mitochondrial matrix	Tb927.7.7410
TcCLB.510609.50	GO:0020023	cellular_component	kinetoplast	Tb927.7.7410
TcCLB.510609.70	GO:0030133	cellular_component	transport vesicle	Tb927.7.7360
TcCLB.510609.70	GO:0097014	cellular_component	ciliary plasm	Tb927.7.7360
TcCLB.510609.70	GO:0005515	molecular_function	protein binding	Tb927.7.7360
TcCLB.510609.70	GO:0005929	cellular_component	cilium	Tb927.7.7360
TcCLB.510609.90	GO:0005737	cellular_component	cytoplasm	Tb927.7.7330
TcCLB.510609.90	GO:0005759	cellular_component	mitochondrial matrix	Tb927.7.7330
TcCLB.510609.90	GO:0031981	cellular_component	nuclear lumen	Tb927.7.7330
TcCLB.510611.30	GO:0120280	cellular_component	ciliary pro-basal body	Tb927.7.7260
TcCLB.510611.30	GO:0030133	cellular_component	transport vesicle	Tb927.7.7260
TcCLB.506289.74	GO:0005739	cellular_component	mitochondrion	Tb927.7.680
TcCLB.506289.74	GO:0005737	cellular_component	cytoplasm	Tb927.7.680
TcCLB.506289.74	GO:0005759	cellular_component	mitochondrial matrix	Tb927.7.680
TcCLB.506289.74	GO:0020023	cellular_component	kinetoplast	Tb927.7.680
TcCLB.506729.20	GO:0097014	cellular_component	ciliary plasm	Tb927.7.1020
TcCLB.506729.20	GO:0031981	cellular_component	nuclear lumen	Tb927.7.1020
TcCLB.506729.30	GO:0005737	cellular_component	cytoplasm	Tb927.7.1010
TcCLB.506729.30	GO:0005759	cellular_component	mitochondrial matrix	Tb927.7.1010
TcCLB.506729.40	GO:0140525	cellular_component	antipodal site	Tb927.7.1000
TcCLB.506729.40	GO:0005737	cellular_component	cytoplasm	Tb927.7.1000
TcCLB.506729.40	GO:0005759	cellular_component	mitochondrial matrix	Tb927.7.1000
TcCLB.503801.79	GO:0005730	cellular_component	nucleolus	Tb927.11.8165
TcCLB.508583.10	GO:0005737	cellular_component	cytoplasm	Tb927.4.1900
TcCLB.503899.80	GO:0005634	cellular_component	nucleus	Tb927.7.1100
TcCLB.503899.80	GO:0005737	cellular_component	cytoplasm	Tb927.7.1100
TcCLB.508209.130	GO:0005930	cellular_component	axoneme	Tb927.7.1310
TcCLB.511001.160	GO:0005730	cellular_component	nucleolus	Tb927.10.3790
TcCLB.506605.200	GO:0005759	cellular_component	mitochondrial matrix	Tb927.7.4620
TcCLB.506605.200	GO:0005737	cellular_component	cytoplasm	Tb927.7.4620
TcCLB.506605.200	GO:0005515	molecular_function	protein binding	Tb927.7.4620
TcCLB.506605.200	GO:0005739	cellular_component	mitochondrion	Tb927.7.4620
TcCLB.506605.200	GO:0020023	cellular_component	kinetoplast	Tb927.7.4620
TcCLB.510877.180	GO:0030133	cellular_component	transport vesicle	Tb927.4.1920
TcCLB.511585.190	GO:0005737	cellular_component	cytoplasm	Tb927.9.4680
TcCLB.511585.190	GO:0005730	cellular_component	nucleolus	Tb927.9.4680
TcCLB.511585.190	GO:0005681	cellular_component	spliceosomal complex	TcCLB.510155.180
TcCLB.510295.50	GO:0051286	cellular_component	cell tip	Tb927.10.5140
TcCLB.510295.50	GO:0030863	cellular_component	cortical cytoskeleton	Tb927.10.5140
TcCLB.507671.30	GO:0005737	cellular_component	cytoplasm	Tb927.4.3590
TcCLB.506631.40	GO:0005737	cellular_component	cytoplasm	Tb927.4.2580
TcCLB.506631.40	GO:0005759	cellular_component	mitochondrial matrix	Tb927.4.2580
TcCLB.506631.40	GO:0020023	cellular_component	kinetoplast	Tb927.4.2580
TcCLB.506697.40	GO:0031981	cellular_component	nuclear lumen	Tb927.3.3090
TcCLB.506697.70	GO:0005930	cellular_component	axoneme	Tb927.3.3120
TcCLB.510143.80	GO:0005515	molecular_function	protein binding	Tb927.3.5280
TcCLB.510145.10	GO:0009410	biological_process	response to xenobiotic stimulus	Tb927.3.5190
TcCLB.510145.10	GO:0005741	cellular_component	mitochondrial outer membrane	Tb927.3.5190
TcCLB.510145.10	GO:0005739	cellular_component	mitochondrion	Tb927.3.5190
TcCLB.506885.413	GO:0097740	cellular_component	paraflagellar rod	Tb927.9.9820
TcCLB.506945.80	GO:0005654	cellular_component	nucleoplasm	Tb927.6.4780
TcCLB.506893.80	GO:0005759	cellular_component	mitochondrial matrix	Tb927.9.3590
TcCLB.506893.80	GO:0020023	cellular_component	kinetoplast	Tb927.9.3590
TcCLB.504089.40	GO:0005759	cellular_component	mitochondrial matrix	Tb927.11.4490
TcCLB.504147.90	GO:0030133	cellular_component	transport vesicle	Tb927.10.9810
TcCLB.505941.30	GO:0005737	cellular_component	cytoplasm	Tb927.8.4000
TcCLB.509231.20	GO:0005930	cellular_component	axoneme	Tb927.3.690
TcCLB.507559.20	GO:0005739	cellular_component	mitochondrion	Tb927.7.5620
TcCLB.507559.20	GO:0005737	cellular_component	cytoplasm	Tb927.7.5620
TcCLB.507559.20	GO:0005759	cellular_component	mitochondrial matrix	Tb927.7.5620
TcCLB.507559.20	GO:0020023	cellular_component	kinetoplast	Tb927.7.5620
TcCLB.504057.104	GO:0120267	cellular_component	pellicular membrane	Tb927.4.1620
TcCLB.504057.104	GO:0120120	cellular_component	bilobe structure	Tb927.4.1620
TcCLB.511529.210	GO:0005743	cellular_component	mitochondrial inner membrane	Tb927.11.16510
TcCLB.511529.210	GO:0020023	cellular_component	kinetoplast	Tb927.11.16510
TcCLB.508277.370	GO:0005759	cellular_component	mitochondrial matrix	Tb927.9.5590
TcCLB.508277.370	GO:0000331	cellular_component	contractile vacuole	TcCLB.506445.60
TcCLB.510407.20	GO:0005741	cellular_component	mitochondrial outer membrane	Tb927.7.3590
TcCLB.510089.80	GO:0005654	cellular_component	nucleoplasm	Tb927.3.1570
TcCLB.510089.80	GO:0005737	cellular_component	cytoplasm	Tb927.3.1570
TcCLB.510091.14	GO:0005737	cellular_component	cytoplasm	Tb927.3.1720
TcCLB.510091.20	GO:0140525	cellular_component	antipodal site	Tb927.3.1730
TcCLB.510091.20	GO:0005737	cellular_component	cytoplasm	Tb927.3.1730
TcCLB.510091.20	GO:0005759	cellular_component	mitochondrial matrix	Tb927.3.1730
TcCLB.510091.30	GO:0005930	cellular_component	axoneme	Tb927.3.1740
TcCLB.510091.30	GO:0005737	cellular_component	cytoplasm	Tb927.3.1740
TcCLB.510091.40	GO:0120260	cellular_component	ciliary microtubule quartet	Tb927.3.1750
TcCLB.510091.70	GO:0005654	cellular_component	nucleoplasm	Tb927.3.1780
TcCLB.506567.100	GO:0005741	cellular_component	mitochondrial outer membrane	Tb927.10.11890
TcCLB.509589.20	GO:0030133	cellular_component	transport vesicle	Tb927.11.3270
TcCLB.504147.30	GO:0005654	cellular_component	nucleoplasm	Tb927.10.9870
TcCLB.504147.340	GO:0097740	cellular_component	paraflagellar rod	Tb927.10.9640
TcCLB.504147.40	GO:0005759	cellular_component	mitochondrial matrix	Tb927.10.9860
TcCLB.504147.40	GO:0020023	cellular_component	kinetoplast	Tb927.10.9860
TcCLB.504147.60	GO:0005654	cellular_component	nucleoplasm	Tb927.10.9840
TcCLB.504147.70	GO:0005759	cellular_component	mitochondrial matrix	Tb927.10.9830
TcCLB.505965.30	GO:0030133	cellular_component	transport vesicle	Tb927.11.9360
TcCLB.505965.30	GO:0005759	cellular_component	mitochondrial matrix	Tb927.11.9360
TcCLB.507831.90	GO:0005737	cellular_component	cytoplasm	Tb927.11.9730
TcCLB.507831.90	GO:0005730	cellular_component	nucleolus	Tb927.11.9730
TcCLB.509199.24	GO:0097014	cellular_component	ciliary plasm	Tb927.11.8970
TcCLB.509199.24	GO:0097542	cellular_component	ciliary tip	Tb927.11.8970
TcCLB.509199.24	GO:0005759	cellular_component	mitochondrial matrix	Tb927.11.8970
TcCLB.503467.20	GO:0005739	cellular_component	mitochondrion	Tb927.5.920
TcCLB.503467.20	GO:0030133	cellular_component	transport vesicle	Tb927.5.920
TcCLB.503467.20	GO:0005759	cellular_component	mitochondrial matrix	Tb927.5.920
TcCLB.503467.20	GO:0020023	cellular_component	kinetoplast	Tb927.5.920
TcCLB.511573.10	GO:0097740	cellular_component	paraflagellar rod	Tb927.8.3790
TcCLB.511573.10	GO:0000785	cellular_component	chromatin	TcCLB.422189.20
TcCLB.506753.140	GO:0031981	cellular_component	nuclear lumen	Tb927.11.13620
TcCLB.506753.140	GO:0097014	cellular_component	ciliary plasm	Tb927.11.13620
TcCLB.506753.140	GO:0005759	cellular_component	mitochondrial matrix	Tb927.11.13620
TcCLB.506753.140	GO:0020023	cellular_component	kinetoplast	Tb927.11.13620
TcCLB.506753.160	GO:0120121	cellular_component	tripartite attachment complex	Tb927.11.13600
TcCLB.506753.160	GO:0005737	cellular_component	cytoplasm	Tb927.11.13600
TcCLB.506753.160	GO:0005759	cellular_component	mitochondrial matrix	Tb927.11.13600
TcCLB.506753.160	GO:0005739	cellular_component	mitochondrion	Tb927.11.13600
TcCLB.508975.4	GO:0005763	cellular_component	mitochondrial small ribosomal subunit	Tb927.8.1430
TcCLB.508975.4	GO:0005743	cellular_component	mitochondrial inner membrane	Tb927.8.1430
TcCLB.508975.4	GO:0020023	cellular_component	kinetoplast	Tb927.8.1430
TcCLB.508975.4	GO:0005761	cellular_component	mitochondrial ribosome	TcCLB.508547.40
TcCLB.511111.10	GO:0009410	biological_process	response to xenobiotic stimulus	Tb927.2.3780
TcCLB.510431.250	GO:0005737	cellular_component	cytoplasm	Tb927.11.3030
TcCLB.506363.50	GO:0140525	cellular_component	antipodal site	Tb927.1.2990
TcCLB.506363.50	GO:0005743	cellular_component	mitochondrial inner membrane	Tb927.1.2990
TcCLB.506673.10	GO:0030133	cellular_component	transport vesicle	Tb927.11.10600
TcCLB.509767.40	GO:0097525	cellular_component	spliceosomal snRNP complex	Tb927.5.1340
TcCLB.509767.40	GO:0000365	biological_process	mRNA trans splicing, via spliceosome	Tb927.5.1340
TcCLB.509767.59	GO:0005783	cellular_component	endoplasmic reticulum	Tb927.5.1310
TcCLB.509767.59	GO:0005741	cellular_component	mitochondrial outer membrane	Tb927.5.1310
TcCLB.509767.70	GO:0030133	cellular_component	transport vesicle	Tb927.5.1300
TcCLB.509767.90	GO:0005654	cellular_component	nucleoplasm	Tb927.5.1280
TcCLB.509769.100	GO:0005737	cellular_component	cytoplasm	Tb927.8.3320
TcCLB.509769.100	GO:0005759	cellular_component	mitochondrial matrix	Tb927.8.3320
TcCLB.509769.110	GO:0005737	cellular_component	cytoplasm	Tb927.8.3310
TcCLB.509769.110	GO:0031981	cellular_component	nuclear lumen	Tb927.8.3310
TcCLB.509769.140	GO:0030133	cellular_component	transport vesicle	Tb927.8.3260
TcCLB.509769.140	GO:0005737	cellular_component	cytoplasm	Tb927.8.3260
TcCLB.509769.30	GO:0097740	cellular_component	paraflagellar rod	Tb927.8.3410
TcCLB.507603.200	GO:0005654	cellular_component	nucleoplasm	Tb927.6.1090
TcCLB.507603.200	GO:0005929	cellular_component	cilium	Tb927.6.1090
TcCLB.507603.20	GO:0009410	biological_process	response to xenobiotic stimulus	Tb927.6.1280
TcCLB.507603.260	GO:0042493	biological_process	response to xenobiotic stimulus	Tb927.6.1010,Tb927.6.970,Tb927.6.960,Tb927.6.980
TcCLB.507603.260	GO:0010608	biological_process	post-transcriptional regulation of gene expression	Tb927.6.1010,Tb927.6.970,Tb927.6.960,Tb927.6.980
TcCLB.507603.260	GO:0030133	cellular_component	transport vesicle	Tb927.6.1010
TcCLB.506859.90	GO:0097014	cellular_component	ciliary plasm	Tb927.7.2590
TcCLB.506861.20	GO:0030133	cellular_component	transport vesicle	Tb927.6.730
TcCLB.506861.20	GO:0005737	cellular_component	cytoplasm	Tb927.6.730
TcCLB.511871.40	GO:0005759	cellular_component	mitochondrial matrix	Tb927.3.970
TcCLB.511871.40	GO:0020023	cellular_component	kinetoplast	Tb927.3.970
TcCLB.511871.40	GO:0005761	cellular_component	mitochondrial ribosome	TcCLB.511865.50
TcCLB.507933.20	GO:0005739	cellular_component	mitochondrion	Tb927.10.1440
TcCLB.507933.20	GO:0005759	cellular_component	mitochondrial matrix	Tb927.10.1440
TcCLB.507933.20	GO:0020023	cellular_component	kinetoplast	Tb927.10.1440
TcCLB.508779.30	GO:0030133	cellular_component	transport vesicle	Tb927.10.790
TcCLB.506795.40	GO:0120119	cellular_component	flagellum attachment zone	Tb927.7.3760
TcCLB.506795.50	GO:0005654	cellular_component	nucleoplasm	Tb927.7.3780
TcCLB.507091.50	GO:0097014	cellular_component	ciliary plasm	Tb927.5.3820
TcCLB.507091.50	GO:0020015	cellular_component	glycosome	Tb927.5.3820
TcCLB.507091.50	GO:0031981	cellular_component	nuclear lumen	Tb927.5.3820
TcCLB.509203.30	GO:0030133	cellular_component	transport vesicle	Tb927.11.11510
TcCLB.509203.30	GO:0005737	cellular_component	cytoplasm	Tb927.11.11510
TcCLB.509203.60	GO:0005654	cellular_component	nucleoplasm	Tb927.11.11530
TcCLB.509203.70	GO:0097014	cellular_component	ciliary plasm	Tb927.11.11550
TcCLB.509203.70	GO:0031981	cellular_component	nuclear lumen	Tb927.11.11550
TcCLB.511469.40	GO:0005759	cellular_component	mitochondrial matrix	Tb927.10.4280
TcCLB.510717.30	GO:0005759	cellular_component	mitochondrial matrix	Tb927.11.9980
TcCLB.510717.30	GO:0020023	cellular_component	kinetoplast	Tb927.11.9980
TcCLB.510717.30	GO:0000331	cellular_component	contractile vacuole	TcCLB.506337.70
TcCLB.510719.100	GO:0005759	cellular_component	mitochondrial matrix	Tb927.11.10100
TcCLB.510719.10	GO:0030133	cellular_component	transport vesicle	Tb927.11.10010
TcCLB.506401.90	GO:0007030	biological_process	Golgi organization	Tb927.8.1080
TcCLB.506401.90	GO:0120280	cellular_component	ciliary pro-basal body	Tb927.8.1080
TcCLB.506401.90	GO:0120273	biological_process	ciliary centrin arm assembly	Tb927.8.1080
TcCLB.506401.90	GO:0005794	cellular_component	Golgi apparatus	Tb927.8.1080
TcCLB.506401.90	GO:0032053	biological_process	ciliary basal body organization	Tb927.8.1080
TcCLB.506401.90	GO:0034613	biological_process	protein localization	Tb927.8.1080
TcCLB.504163.10	GO:0005759	cellular_component	mitochondrial matrix	Tb927.10.5590
TcCLB.504163.10	GO:0020023	cellular_component	kinetoplast	Tb927.10.5590
TcCLB.504163.30	GO:0030515	molecular_function	snoRNA binding	Tb927.8.1110
TcCLB.511559.20	GO:0097014	cellular_component	ciliary plasm	Tb927.11.12940
TcCLB.508169.110	GO:0005730	cellular_component	nucleolus	Tb927.10.4660
TcCLB.510293.30	GO:0005515	molecular_function	protein binding	Tb927.10.5020
TcCLB.510293.70	GO:0030133	cellular_component	transport vesicle	Tb927.10.5070
TcCLB.510293.70	GO:0010468	biological_process	regulation of gene expression	Tb927.10.5070
TcCLB.510293.70	GO:0000086	biological_process	G2/M transition of mitotic cell cycle	Tb927.10.5070
TcCLB.510293.70	GO:0005654	cellular_component	nucleoplasm	Tb927.10.5070
TcCLB.511075.30	GO:0005654	cellular_component	nucleoplasm	Tb927.8.5980
TcCLB.506779.140	GO:0031981	cellular_component	nuclear lumen	Tb927.11.7340
TcCLB.508241.20	GO:0005743	cellular_component	mitochondrial inner membrane	Tb927.11.7390
TcCLB.510105.80	GO:0005737	cellular_component	cytoplasm	Tb927.10.7520
TcCLB.510105.80	GO:0005759	cellular_component	mitochondrial matrix	Tb927.10.7520
TcCLB.506493.100	GO:0005759	cellular_component	mitochondrial matrix	Tb927.10.1880
TcCLB.509381.20	GO:0030133	cellular_component	transport vesicle	Tb927.11.6140
TcCLB.509381.20	GO:0005730	cellular_component	nucleolus	Tb927.11.6140
TcCLB.504179.69	GO:0005730	cellular_component	nucleolus	Tb927.7.4680
TcCLB.508145.20	GO:0009372	biological_process	quorum sensing	Tb927.10.12090
TcCLB.506739.190	GO:0097014	cellular_component	ciliary plasm	Tb927.5.1650
TcCLB.508277.330	GO:0097740	cellular_component	paraflagellar rod	Tb927.9.5440
TcCLB.508277.330	GO:0005737	cellular_component	cytoplasm	Tb927.9.5440
TcCLB.509591.30	GO:0030133	cellular_component	transport vesicle	Tb927.11.3320
TcCLB.509591.30	GO:0005737	cellular_component	cytoplasm	Tb927.11.3320
TcCLB.510761.70	GO:0030133	cellular_component	transport vesicle	Tb927.9.14470
TcCLB.506801.110	GO:0005759	cellular_component	mitochondrial matrix	Tb927.8.6480
TcCLB.511733.20	GO:0005759	cellular_component	mitochondrial matrix	Tb927.6.4200
TcCLB.511733.30	GO:0005759	cellular_component	mitochondrial matrix	Tb927.6.4190
TcCLB.511733.60	GO:0005759	cellular_component	mitochondrial matrix	Tb927.6.4160
TcCLB.511733.60	GO:0005739	cellular_component	mitochondrion	Tb927.6.4160
TcCLB.510311.150	GO:0005759	cellular_component	mitochondrial matrix	Tb927.10.3570
TcCLB.510311.150	GO:0020023	cellular_component	kinetoplast	Tb927.10.3570
TcCLB.510311.150	GO:0000331	cellular_component	contractile vacuole	TcCLB.508153.1100
TcCLB.506941.170	GO:0044782	biological_process	cilium organization	Tb927.6.3650
TcCLB.506941.170	GO:0005515	molecular_function	protein binding	Tb927.6.3650
TcCLB.506941.170	GO:0005681	cellular_component	spliceosomal complex	TcCLB.511511.170
TcCLB.510101.430	GO:0010608	biological_process	post-transcriptional regulation of gene expression	Tb927.11.6500
TcCLB.506945.200	GO:1990501	cellular_component	exon-exon junction subcomplex mago-y14	Tb927.6.4950
TcCLB.506945.200	GO:0031981	cellular_component	nuclear lumen	Tb927.6.4950
TcCLB.507011.150	GO:0005654	cellular_component	nucleoplasm	Tb927.9.11940
TcCLB.507165.20	GO:0097014	cellular_component	ciliary plasm	Tb927.11.9850
TcCLB.507165.20	GO:0005654	cellular_component	nucleoplasm	Tb927.11.9850
TcCLB.507165.59	GO:0005930	cellular_component	axoneme	Tb927.11.9880
TcCLB.507165.59	GO:0005654	cellular_component	nucleoplasm	Tb927.11.9880
TcCLB.507165.59	GO:0005737	cellular_component	cytoplasm	Tb927.11.9880
TcCLB.506893.25	GO:0005737	cellular_component	cytoplasm	Tb927.9.3530
TcCLB.507257.130	GO:0005654	cellular_component	nucleoplasm	Tb927.3.4440
TcCLB.507257.20	GO:0005783	cellular_component	endoplasmic reticulum	Tb927.3.4540
TcCLB.507257.20	GO:0005635	cellular_component	nuclear envelope	Tb927.3.4540
TcCLB.507929.20	GO:0005759	cellular_component	mitochondrial matrix	Tb927.6.2170
TcCLB.507929.20	GO:0020023	cellular_component	kinetoplast	Tb927.6.2170
TcCLB.507929.20	GO:0000331	cellular_component	contractile vacuole	TcCLB.509045.20
TcCLB.507929.20	GO:0005681	cellular_component	spliceosomal complex	TcCLB.509045.20
TcCLB.509165.40	GO:0005737	cellular_component	cytoplasm	Tb927.6.5120
TcCLB.509167.110	GO:0097014	cellular_component	ciliary plasm	Tb927.6.4470
TcCLB.509167.30	GO:0005634	cellular_component	nucleus	Tb927.6.4530
TcCLB.509167.30	GO:0005737	cellular_component	cytoplasm	Tb927.6.4530
TcCLB.507041.30	GO:0005741	cellular_component	mitochondrial outer membrane	Tb927.11.15700
TcCLB.506163.30	GO:0005930	cellular_component	axoneme	Tb927.11.7470
TcCLB.506163.35	GO:0031981	cellular_component	nuclear lumen	Tb927.11.7475
TcCLB.506163.35	GO:0097014	cellular_component	ciliary plasm	Tb927.11.7475
TcCLB.506163.35	GO:0009410	biological_process	response to xenobiotic stimulus	Tb927.11.7475
TcCLB.506163.80	GO:0000910	biological_process	cytokinesis	Tb927.11.8350
TcCLB.506163.80	GO:0097014	cellular_component	ciliary plasm	Tb927.11.8350
TcCLB.506163.80	GO:0120119	cellular_component	flagellum attachment zone	Tb927.11.8350
TcCLB.508831.60	GO:0097014	cellular_component	ciliary plasm	Tb927.11.11160
TcCLB.508831.60	GO:0020022	cellular_component	acidocalcisome	Tb927.11.11160
TcCLB.508831.60	GO:0031981	cellular_component	nuclear lumen	Tb927.11.11160
TcCLB.506811.210	GO:0030133	cellular_component	transport vesicle	Tb927.11.2710
TcCLB.510963.80	GO:0005737	cellular_component	cytoplasm	Tb927.10.4550
TcCLB.505965.50	GO:0120121	cellular_component	tripartite attachment complex	Tb927.11.9350
TcCLB.505965.50	GO:0005759	cellular_component	mitochondrial matrix	Tb927.11.9350
TcCLB.505965.50	GO:0005739	cellular_component	mitochondrion	Tb927.11.9350
TcCLB.507485.80	GO:0030133	cellular_component	transport vesicle	Tb927.4.3430
TcCLB.507485.80	GO:0005737	cellular_component	cytoplasm	Tb927.4.3430
TcCLB.507485.80	GO:0005758	cellular_component	mitochondrial intermembrane space	Tb927.4.3430
TcCLB.507747.210	GO:0005794	cellular_component	Golgi apparatus	Tb927.7.450
TcCLB.506925.150	GO:0009372	biological_process	quorum sensing	Tb927.11.760
TcCLB.508951.29	GO:0030133	cellular_component	transport vesicle	Tb927.10.2000
TcCLB.509599.130	GO:0031981	cellular_component	nuclear lumen	Tb927.10.5940
TcCLB.509599.130	GO:0097014	cellular_component	ciliary plasm	Tb927.10.5940
TcCLB.509599.130	GO:0009372	biological_process	quorum sensing	Tb927.10.5940
TcCLB.509599.130	GO:0044145	biological_process	modulation of formation of structure involved in a symbiotic process	Tb927.10.5940
TcCLB.509599.150	GO:0031981	cellular_component	nuclear lumen	Tb927.10.5940
TcCLB.509599.150	GO:0097014	cellular_component	ciliary plasm	Tb927.10.5940
TcCLB.509599.150	GO:0009372	biological_process	quorum sensing	Tb927.10.5940
TcCLB.509599.150	GO:0044145	biological_process	modulation of formation of structure involved in a symbiotic process	Tb927.10.5940
TcCLB.511867.40	GO:0030133	cellular_component	transport vesicle	Tb927.3.770
TcCLB.511867.40	GO:0005737	cellular_component	cytoplasm	Tb927.3.770
TcCLB.506777.30	GO:0020016	cellular_component	ciliary pocket	Tb927.11.7120
TcCLB.511743.30	GO:0030133	cellular_component	transport vesicle	Tb927.6.3810
TcCLB.505989.100	GO:0005930	cellular_component	axoneme	Tb927.4.1290
TcCLB.505989.100	GO:0097014	cellular_component	ciliary plasm	Tb927.4.1290
TcCLB.506739.170	GO:0005783	cellular_component	endoplasmic reticulum	Tb927.5.1630
TcCLB.506739.170	GO:0030133	cellular_component	transport vesicle	Tb927.5.1630
TcCLB.509551.20	GO:0030133	cellular_component	transport vesicle	Tb927.9.10340
TcCLB.509551.30	GO:0000910	biological_process	cytokinesis	Tb927.9.10310
TcCLB.509551.30	GO:0000902	biological_process	cell morphogenesis	Tb927.9.10310
TcCLB.509551.30	GO:0042776	biological_process	proton motive force-driven mitochondrial ATP synthesis	Tb927.9.10310
TcCLB.509551.30	GO:0015317	molecular_function	phosphate:proton symporter activity	Tb927.9.10310
TcCLB.509551.30	GO:0006997	biological_process	nucleus organization	Tb927.9.10310
TcCLB.509551.30	GO:0051881	biological_process	regulation of mitochondrial membrane potential	Tb927.9.10310
TcCLB.509551.30	GO:0044877	molecular_function	protein-containing complex binding	Tb927.9.10310
TcCLB.509551.30	GO:0005759	cellular_component	mitochondrial matrix	Tb927.9.10310
TcCLB.509551.70	GO:0005654	cellular_component	nucleoplasm	Tb927.9.10230
TcCLB.507831.60	GO:0005737	cellular_component	cytoplasm	Tb927.10.12710
TcCLB.507831.60	GO:0009408	biological_process	response to heat	Tb927.10.12710
TcCLB.507831.80	GO:0005759	cellular_component	mitochondrial matrix	Tb927.10.12690
TcCLB.510351.60	GO:0005737	cellular_component	cytoplasm	Tb927.5.4290
TcCLB.506885.394	GO:0030133	cellular_component	transport vesicle	Tb927.9.9750
TcCLB.506885.394	GO:0020016	cellular_component	ciliary pocket	Tb927.9.9750
TcCLB.503477.30	GO:0005739	cellular_component	mitochondrion	Tb927.8.5610
TcCLB.503477.30	GO:0005759	cellular_component	mitochondrial matrix	Tb927.8.5610
TcCLB.503477.30	GO:0020023	cellular_component	kinetoplast	Tb927.8.5610
TcCLB.506551.10	GO:0009986	cellular_component	cell surface	Tb927.7.5930
TcCLB.506551.10	GO:0009266	biological_process	response to temperature stimulus	Tb927.7.5930
TcCLB.506551.10	GO:0120267	cellular_component	pellicular membrane	Tb927.7.5930
TcCLB.506551.10	GO:0005886	cellular_component	plasma membrane	Tb927.7.5930
TcCLB.506551.10	GO:0030133	cellular_component	transport vesicle	Tb927.7.5930
TcCLB.506551.10	GO:0050793	biological_process	regulation of developmental process	Tb927.7.5930
TcCLB.506551.10	GO:0015746	biological_process	citrate transport	Tb927.7.5930
TcCLB.507927.60	GO:0005654	cellular_component	nucleoplasm	Tb927.6.2200
TcCLB.507927.70	GO:0030133	cellular_component	transport vesicle	Tb927.6.2190
TcCLB.507927.70	GO:0140525	cellular_component	antipodal site	Tb927.6.2190
TcCLB.507927.70	GO:0005759	cellular_component	mitochondrial matrix	Tb927.6.2190
TcCLB.510777.20	GO:0097014	cellular_component	ciliary plasm	Tb927.6.1880
TcCLB.511729.30	GO:0140525	cellular_component	antipodal site	Tb927.6.4700
TcCLB.511729.30	GO:0005759	cellular_component	mitochondrial matrix	Tb927.6.4700
TcCLB.511729.40	GO:0005737	cellular_component	cytoplasm	Tb927.10.1100
TcCLB.511729.40	GO:0005730	cellular_component	nucleolus	Tb927.10.1100
TcCLB.511729.40	GO:0000785	cellular_component	chromatin	TcCLB.504181.10
TcCLB.510745.20	GO:0005759	cellular_component	mitochondrial matrix	Tb927.9.12850
TcCLB.510745.20	GO:0005761	cellular_component	mitochondrial ribosome	TcCLB.510659.80
TcCLB.506869.40	GO:0031019	cellular_component	mitochondrial mRNA editing complex	Tb927.10.380,Tb11.v5.0637
TcCLB.506869.40	GO:0000963	biological_process	mitochondrial RNA processing	Tb927.10.380,Tb11.v5.0637
TcCLB.506869.40	GO:0005743	cellular_component	mitochondrial inner membrane	Tb927.10.380
TcCLB.506869.40	GO:0020023	cellular_component	kinetoplast	Tb927.10.380
TcCLB.506869.50	GO:0030133	cellular_component	transport vesicle	Tb927.10.370
TcCLB.506869.50	GO:0005737	cellular_component	cytoplasm	Tb927.10.370
TcCLB.509967.170	GO:0005930	cellular_component	axoneme	Tb927.10.1130
TcCLB.509967.20	GO:0030133	cellular_component	transport vesicle	Tb927.10.1270
TcCLB.509967.30	GO:0005759	cellular_component	mitochondrial matrix	Tb927.10.1260
TcCLB.509967.30	GO:0020023	cellular_component	kinetoplast	Tb927.10.1260
TcCLB.511127.74	GO:0005783	cellular_component	endoplasmic reticulum	Tb927.11.12200
TcCLB.511127.74	GO:0005635	cellular_component	nuclear envelope	Tb927.11.12200
TcCLB.511127.90	GO:0097740	cellular_component	paraflagellar rod	Tb927.11.12210
TcCLB.508465.70	GO:0005759	cellular_component	mitochondrial matrix	Tb927.9.13010
TcCLB.510747.26	GO:0030133	cellular_component	transport vesicle	Tb927.9.13225
TcCLB.510747.26	GO:0005737	cellular_component	cytoplasm	Tb927.9.13225
TcCLB.506885.40	GO:0005737	cellular_component	cytoplasm	Tb927.9.9260
TcCLB.506885.40	GO:0051286	cellular_component	cell tip	Tb927.9.9260
TcCLB.506565.8	GO:0009372	biological_process	quorum sensing	Tb927.10.12090
TcCLB.509149.80	GO:0005737	cellular_component	cytoplasm	Tb927.7.5040
TcCLB.503779.60	GO:0005930	cellular_component	axoneme	Tb927.10.7830
TcCLB.503779.60	GO:0005737	cellular_component	cytoplasm	Tb927.10.7830
TcCLB.507275.24	GO:0031981	cellular_component	nuclear lumen	Tb927.8.5380
TcCLB.507275.24	GO:0030133	cellular_component	transport vesicle	Tb927.8.5380
TcCLB.507275.24	GO:0005515	molecular_function	protein binding	Tb927.8.5380
TcCLB.507275.24	GO:0097014	cellular_component	ciliary plasm	Tb927.8.5380
TcCLB.407477.44	GO:0005737	cellular_component	cytoplasm	Tb927.4.4630
TcCLB.407477.50	GO:0005759	cellular_component	mitochondrial matrix	Tb927.4.4620
TcCLB.407477.60	GO:0005759	cellular_component	mitochondrial matrix	Tb927.4.4610
TcCLB.508805.20	GO:0005737	cellular_component	cytoplasm	Tb927.5.1160
TcCLB.506213.90	GO:0005930	cellular_component	axoneme	Tb927.10.14570
TcCLB.506357.110	GO:0005759	cellular_component	mitochondrial matrix	Tb927.10.13300
TcCLB.506357.120	GO:0005635	cellular_component	nuclear envelope	Tb927.10.13290
TcCLB.506357.140	GO:0005654	cellular_component	nucleoplasm	Tb927.10.13270
TcCLB.506357.140	GO:0005730	cellular_component	nucleolus	Tb927.10.13270
TcCLB.503897.80	GO:0005654	cellular_component	nucleoplasm	Tb927.8.4180
TcCLB.503897.80	GO:0005737	cellular_component	cytoplasm	Tb927.8.4180
TcCLB.508839.60	GO:0015631	molecular_function	tubulin binding	Tb927.8.5060
TcCLB.510529.10	GO:0005762	cellular_component	mitochondrial large ribosomal subunit	Tb927.7.2990,Tb927.7.3030
TcCLB.510529.10	GO:0005759	cellular_component	mitochondrial matrix	Tb927.7.2990
TcCLB.510529.10	GO:0020023	cellular_component	kinetoplast	Tb927.7.2990
TcCLB.510529.10	GO:0097014	cellular_component	ciliary plasm	Tb927.7.3030
TcCLB.510513.20	GO:0005737	cellular_component	cytoplasm	Tb927.8.2950
TcCLB.506811.100	GO:0060285	biological_process	cilium-dependent cell motility	Tb927.11.2790
TcCLB.506811.100	GO:0005929	cellular_component	cilium	Tb927.11.2790
TcCLB.510755.129	GO:0044877	molecular_function	protein-containing complex binding	Tb927.9.14000
TcCLB.506211.130	GO:0097014	cellular_component	ciliary plasm	Tb927.10.14870
TcCLB.506211.130	GO:0031981	cellular_component	nuclear lumen	Tb927.10.14870
TcCLB.506211.140	GO:0005743	cellular_component	mitochondrial inner membrane	Tb927.10.14860
TcCLB.506211.170	GO:0031981	cellular_component	nuclear lumen	Tb927.10.14810
TcCLB.506211.180	GO:0097014	cellular_component	ciliary plasm	Tb927.10.14800
TcCLB.506211.180	GO:0031981	cellular_component	nuclear lumen	Tb927.10.14800
TcCLB.507627.9	GO:0051286	cellular_component	cell tip	Tb927.10.12490
TcCLB.507963.60	GO:0005759	cellular_component	mitochondrial matrix	Tb927.10.15200
TcCLB.507963.60	GO:0005739	cellular_component	mitochondrion	Tb927.10.15200
TcCLB.507993.100	GO:0030133	cellular_component	transport vesicle	Tb927.10.13760
TcCLB.507993.100	GO:0005739	cellular_component	mitochondrion	Tb927.10.13760
TcCLB.507993.10	GO:0005743	cellular_component	mitochondrial inner membrane	Tb927.10.13850
TcCLB.507993.120	GO:0005783	cellular_component	endoplasmic reticulum	Tb927.10.13740
TcCLB.507993.120	GO:0120119	cellular_component	flagellum attachment zone	Tb927.10.13740
TcCLB.507993.250	GO:0005634	cellular_component	nucleus	Tb927.10.13640
TcCLB.507993.250	GO:0097014	cellular_component	ciliary plasm	Tb927.10.13640
TcCLB.507993.250	GO:0031981	cellular_component	nuclear lumen	Tb927.10.13640
TcCLB.507993.30	GO:0006626	biological_process	protein targeting to mitochondrion	Tb927.10.13830
TcCLB.509171.54	GO:0005739	cellular_component	mitochondrion	Tb927.6.3200
TcCLB.509171.54	GO:0005759	cellular_component	mitochondrial matrix	Tb927.6.3200
TcCLB.509171.54	GO:0031981	cellular_component	nuclear lumen	Tb927.6.3200
TcCLB.511353.40	GO:0005515	molecular_function	protein binding	Tb927.10.16070
TcCLB.511353.40	GO:0010494	cellular_component	cytoplasmic stress granule	Tb927.10.16070
TcCLB.506493.80	GO:0140525	cellular_component	antipodal site	Tb927.10.1900
TcCLB.506493.80	GO:0005759	cellular_component	mitochondrial matrix	Tb927.10.1900
TcCLB.506493.80	GO:0005739	cellular_component	mitochondrion	Tb927.10.1900
TcCLB.506493.80	GO:0000785	cellular_component	chromatin	TcCLB.510121.160
TcCLB.503789.70	GO:0035869	cellular_component	ciliary transition zone	Tb927.11.5420
TcCLB.511051.20	GO:0005759	cellular_component	mitochondrial matrix	Tb927.11.3640
TcCLB.511051.20	GO:0020023	cellular_component	kinetoplast	Tb927.11.3640
TcCLB.510859.10	GO:0000470	biological_process	maturation of LSU-rRNA	Tb927.8.760
TcCLB.510859.10	GO:0042273	biological_process	ribosomal large subunit biogenesis	Tb927.8.760
TcCLB.510859.10	GO:0005515	molecular_function	protein binding	Tb927.8.760
TcCLB.509767.170	GO:0005783	cellular_component	endoplasmic reticulum	Tb927.5.1210
TcCLB.509767.170	GO:0005635	cellular_component	nuclear envelope	Tb927.5.1210
TcCLB.509767.170	GO:0005743	cellular_component	mitochondrial inner membrane	Tb927.5.1210
TcCLB.509767.170	GO:0000331	cellular_component	contractile vacuole	TcCLB.506219.40
TcCLB.506289.30	GO:0005759	cellular_component	mitochondrial matrix	Tb927.7.630
TcCLB.511529.50	GO:0005741	cellular_component	mitochondrial outer membrane	Tb927.11.16380
TcCLB.511529.50	GO:0005739	cellular_component	mitochondrion	Tb927.11.16380
TcCLB.511711.100	GO:0005654	cellular_component	nucleoplasm	Tb927.11.15220
TcCLB.505807.40	GO:0005730	cellular_component	nucleolus	Tb927.6.1430
TcCLB.505807.50	GO:0005759	cellular_component	mitochondrial matrix	Tb927.6.1440
TcCLB.505807.54	GO:0005741	cellular_component	mitochondrial outer membrane	Tb927.6.1450
TcCLB.505807.54	GO:0005739	cellular_component	mitochondrion	Tb927.6.1450
TcCLB.506941.40	GO:0005743	cellular_component	mitochondrial inner membrane	Tb927.6.3530
TcCLB.506941.60	GO:0030133	cellular_component	transport vesicle	Tb927.6.3550
TcCLB.506941.60	GO:0005737	cellular_component	cytoplasm	Tb927.6.3550
TcCLB.506941.80	GO:0020023	cellular_component	kinetoplast	Tb927.6.3570
TcCLB.506941.80	GO:0005743	cellular_component	mitochondrial inner membrane	Tb927.6.3570
TcCLB.506941.80	GO:0005739	cellular_component	mitochondrion	Tb927.6.3570
TcCLB.506941.90	GO:0005783	cellular_component	endoplasmic reticulum	Tb927.6.3580
TcCLB.506941.90	GO:0005635	cellular_component	nuclear envelope	Tb927.6.3580
TcCLB.509965.180	GO:0005654	cellular_component	nucleoplasm	Tb927.6.2550
TcCLB.509965.190	GO:0030133	cellular_component	transport vesicle	Tb927.6.2540
TcCLB.509965.190	GO:0005737	cellular_component	cytoplasm	Tb927.6.2540
TcCLB.511529.140	GO:0005739	cellular_component	mitochondrion	Tb927.11.16460
TcCLB.511529.140	GO:0005759	cellular_component	mitochondrial matrix	Tb927.11.16460
TcCLB.511529.140	GO:0020023	cellular_component	kinetoplast	Tb927.11.16460
TcCLB.508179.30	GO:0005930	cellular_component	axoneme	Tb927.10.3310
TcCLB.508179.40	GO:0005759	cellular_component	mitochondrial matrix	Tb927.10.3320
TcCLB.508179.40	GO:0005739	cellular_component	mitochondrion	Tb927.10.3320
TcCLB.509455.110	GO:0097014	cellular_component	ciliary plasm	Tb927.3.1090
TcCLB.507093.63	GO:0005739	cellular_component	mitochondrion	Tb927.11.350
TcCLB.507093.66	GO:0097014	cellular_component	ciliary plasm	Tb927.11.360
TcCLB.507093.66	GO:0031981	cellular_component	nuclear lumen	Tb927.11.360
TcCLB.510101.130	GO:0005737	cellular_component	cytoplasm	Tb927.11.6270
TcCLB.510101.140	GO:0042301	molecular_function	phosphate ion binding	Tb927.11.6280
TcCLB.505807.160	GO:0097014	cellular_component	ciliary plasm	Tb927.6.1560
TcCLB.505807.160	GO:0005654	cellular_component	nucleoplasm	Tb927.6.1560
TcCLB.511395.90	GO:0036064	cellular_component	ciliary basal body	Tb927.8.1670
TcCLB.511395.90	GO:0051286	cellular_component	cell tip	Tb927.8.1670
TcCLB.504097.10	GO:0005759	cellular_component	mitochondrial matrix	Tb927.10.5440
TcCLB.510173.110	GO:0097014	cellular_component	ciliary plasm	Tb927.5.3070
TcCLB.510297.90	GO:0005737	cellular_component	cytoplasm	Tb927.10.5220
TcCLB.510297.90	GO:0005759	cellular_component	mitochondrial matrix	Tb927.10.5220
TcCLB.511071.30	GO:0005759	cellular_component	mitochondrial matrix	Tb927.8.6120
TcCLB.511071.30	GO:0005739	cellular_component	mitochondrion	Tb927.8.6120
TcCLB.504051.20	GO:0030133	cellular_component	transport vesicle	Tb927.11.14630
TcCLB.504051.30	GO:0005737	cellular_component	cytoplasm	Tb927.11.14640
TcCLB.506289.60	GO:0097014	cellular_component	ciliary plasm	Tb927.7.660
TcCLB.504167.30	GO:0005737	cellular_component	cytoplasm	Tb927.10.7780
TcCLB.504167.30	GO:0005929	cellular_component	cilium	Tb927.10.7780
TcCLB.507941.120	GO:0009410	biological_process	response to xenobiotic stimulus	Tb927.5.4150
TcCLB.511733.90	GO:0097740	cellular_component	paraflagellar rod	Tb927.6.4140
TcCLB.511735.20	GO:0031981	cellular_component	nuclear lumen	Tb927.6.4080
TcCLB.511735.20	GO:0097014	cellular_component	ciliary plasm	Tb927.6.4080
TcCLB.511735.20	GO:0005759	cellular_component	mitochondrial matrix	Tb927.6.4080
TcCLB.511735.20	GO:0020023	cellular_component	kinetoplast	Tb927.6.4080
TcCLB.511737.70	GO:0030133	cellular_component	transport vesicle	Tb927.6.3960
TcCLB.511737.70	GO:0097014	cellular_component	ciliary plasm	Tb927.6.3960
TcCLB.511737.70	GO:0031981	cellular_component	nuclear lumen	Tb927.6.3960
TcCLB.511737.70	GO:0005794	cellular_component	Golgi apparatus	TcCLB.511517.150
TcCLB.509067.30	GO:0031019	cellular_component	mitochondrial mRNA editing complex	Tb927.11.16860
TcCLB.509067.30	GO:0000963	biological_process	mitochondrial RNA processing	Tb927.11.16860
TcCLB.509067.30	GO:0005737	cellular_component	cytoplasm	Tb927.11.16860
TcCLB.506739.200	GO:0005737	cellular_component	cytoplasm	Tb927.5.1660
TcCLB.509805.210	GO:0097740	cellular_component	paraflagellar rod	Tb927.10.12820
TcCLB.509805.80	GO:0005764	cellular_component	lysosome	Tb927.10.12940
TcCLB.509805.80	GO:0030133	cellular_component	transport vesicle	Tb927.10.12940
TcCLB.509805.90	GO:0005743	cellular_component	mitochondrial inner membrane	Tb927.10.12930
TcCLB.504147.310	GO:0120120	cellular_component	bilobe structure	Tb927.10.9670
TcCLB.506885.380	GO:0120120	cellular_component	bilobe structure	Tb927.9.9730
TcCLB.506885.380	GO:0005737	cellular_component	cytoplasm	Tb927.9.9730
TcCLB.503955.89	GO:0005759	cellular_component	mitochondrial matrix	Tb927.5.3140
TcCLB.503955.89	GO:0020023	cellular_component	kinetoplast	Tb927.5.3140
TcCLB.506947.100	GO:0030133	cellular_component	transport vesicle	Tb927.5.3980
TcCLB.506947.80	GO:0097014	cellular_component	ciliary plasm	Tb927.5.3960
TcCLB.506947.80	GO:0035244	molecular_function	protein-arginine C-methyltransferase activity	Tb927.5.3960
TcCLB.506947.80	GO:0031981	cellular_component	nuclear lumen	Tb927.5.3960
TcCLB.511065.36	GO:0031981	cellular_component	nuclear lumen	Tb927.8.6220
TcCLB.506147.140	GO:0005759	cellular_component	mitochondrial matrix	Tb927.9.10500
TcCLB.507213.10	GO:0005759	cellular_component	mitochondrial matrix	Tb927.10.16150
TcCLB.507213.10	GO:0005743	cellular_component	mitochondrial inner membrane	Tb927.10.16150
TcCLB.507213.10	GO:0020023	cellular_component	kinetoplast	Tb927.10.16150
TcCLB.510565.70	GO:0035869	cellular_component	ciliary transition zone	Tb927.9.3120
TcCLB.510565.70	GO:0060170	cellular_component	ciliary membrane	Tb927.9.3120
TcCLB.510565.70	GO:0030990	cellular_component	intraciliary transport particle	Tb927.9.3120
TcCLB.511577.104	GO:0097014	cellular_component	ciliary plasm	Tb927.9.3290
TcCLB.511577.104	GO:0031981	cellular_component	nuclear lumen	Tb927.9.3290
TcCLB.511577.10	GO:0097525	cellular_component	spliceosomal snRNP complex	Tb927.9.3480
TcCLB.511577.10	GO:0000398	biological_process	mRNA splicing, via spliceosome	Tb927.9.3480
TcCLB.511577.10	GO:0005654	cellular_component	nucleoplasm	Tb927.9.3480
TcCLB.511577.10	GO:0005737	cellular_component	cytoplasm	Tb927.9.3480
TcCLB.511577.10	GO:0009410	biological_process	response to xenobiotic stimulus	Tb927.9.3480
TcCLB.507641.150	GO:0005759	cellular_component	mitochondrial matrix	Tb927.10.6300
TcCLB.507641.150	GO:0020023	cellular_component	kinetoplast	Tb927.10.6300
TcCLB.507641.150	GO:0005739	cellular_component	mitochondrion	Tb927.10.6300
TcCLB.509157.240	GO:0020015	cellular_component	glycosome	Tb927.11.15060
TcCLB.509157.240	GO:0031981	cellular_component	nuclear lumen	Tb927.11.15060
TcCLB.507165.10	GO:0030133	cellular_component	transport vesicle	Tb927.11.9840
TcCLB.507841.34	GO:0005730	cellular_component	nucleolus	Tb927.11.11030
TcCLB.511621.70	GO:0005759	cellular_component	mitochondrial matrix	Tb927.2.4740
TcCLB.506945.40	GO:0005929	cellular_component	cilium	Tb927.6.4750
TcCLB.506945.50	GO:0097014	cellular_component	ciliary plasm	Tb927.6.4760
TcCLB.506181.40	GO:0005759	cellular_component	mitochondrial matrix	Tb927.11.4320
TcCLB.506181.80	GO:0030133	cellular_component	transport vesicle	Tb927.11.4270
TcCLB.506227.180	GO:0030133	cellular_component	transport vesicle	Tb927.11.4570
TcCLB.506737.140	GO:0020016	cellular_component	ciliary pocket	Tb927.9.1970
TcCLB.503671.20	GO:0005737	cellular_component	cytoplasm	Tb927.3.4740
TcCLB.503671.20	GO:0005739	cellular_component	mitochondrion	Tb927.3.4780
TcCLB.503671.20	GO:0005759	cellular_component	mitochondrial matrix	Tb927.3.4780
TcCLB.503671.20	GO:0020023	cellular_component	kinetoplast	Tb927.3.4780
TcCLB.506925.60	GO:0016592	cellular_component	mediator complex	Tb927.11.650
TcCLB.506925.60	GO:0005654	cellular_component	nucleoplasm	Tb927.11.650
TcCLB.506925.64	GO:0005759	cellular_component	mitochondrial matrix	Tb927.11.665
TcCLB.506925.64	GO:0005739	cellular_component	mitochondrion	Tb927.11.665
TcCLB.508567.40	GO:0005759	cellular_component	mitochondrial matrix	Tb927.8.670
TcCLB.508567.49	GO:0031019	cellular_component	mitochondrial mRNA editing complex	Tb927.8.680
TcCLB.508567.49	GO:0140525	cellular_component	antipodal site	Tb927.8.680
TcCLB.508567.49	GO:0005759	cellular_component	mitochondrial matrix	Tb927.8.680
TcCLB.508567.70	GO:0070370	biological_process	cellular heat acclimation	Tb927.8.690
TcCLB.508973.110	GO:0097014	cellular_component	ciliary plasm	Tb927.8.1450
TcCLB.508973.110	GO:0005739	cellular_component	mitochondrion	Tb927.8.1450
TcCLB.510857.40	GO:0140525	cellular_component	antipodal site	Tb927.8.620
TcCLB.510857.40	GO:0005759	cellular_component	mitochondrial matrix	Tb927.8.620
TcCLB.504163.60	GO:0005930	cellular_component	axoneme	Tb927.10.5630
TcCLB.511545.120	GO:0005759	cellular_component	mitochondrial matrix	Tb927.11.15820
TcCLB.504137.70	GO:0120120	cellular_component	bilobe structure	Tb927.10.9240
TcCLB.504137.70	GO:0120280	cellular_component	ciliary pro-basal body	Tb927.10.9240
TcCLB.504137.80	GO:0097014	cellular_component	ciliary plasm	Tb927.10.9250
TcCLB.504137.80	GO:0031981	cellular_component	nuclear lumen	Tb927.10.9250
TcCLB.504137.90	GO:0005741	cellular_component	mitochondrial outer membrane	Tb927.10.9260
TcCLB.510257.100	GO:0140525	cellular_component	antipodal site	Tb927.2.1860
TcCLB.510257.100	GO:0005759	cellular_component	mitochondrial matrix	Tb927.2.1860
TcCLB.510257.130	GO:0097014	cellular_component	ciliary plasm	Tb927.2.1820
TcCLB.510257.60	GO:0005635	cellular_component	nuclear envelope	Tb927.10.12240
TcCLB.510287.30	GO:0005654	cellular_component	nucleoplasm	Tb927.10.4710
TcCLB.510289.30	GO:0120267	cellular_component	pellicular membrane	Tb927.10.4770
TcCLB.510289.30	GO:0097014	cellular_component	ciliary plasm	Tb927.10.4770
TcCLB.510289.30	GO:0031981	cellular_component	nuclear lumen	Tb927.10.4770
TcCLB.507941.14	GO:0097014	cellular_component	ciliary plasm	Tb927.5.4050
TcCLB.507941.14	GO:0031981	cellular_component	nuclear lumen	Tb927.5.4050
TcCLB.505983.30	GO:0097014	cellular_component	ciliary plasm	Tb927.9.5710
TcCLB.506737.50	GO:0120280	cellular_component	ciliary pro-basal body	Tb927.11.4150
TcCLB.511589.170	GO:0005743	cellular_component	mitochondrial inner membrane	Tb927.11.9560
TcCLB.511589.220	GO:0005743	cellular_component	mitochondrial inner membrane	Tb927.11.9600
TcCLB.506745.30	GO:0005730	cellular_component	nucleolus	Tb927.8.5670
TcCLB.503811.20	GO:0005737	cellular_component	cytoplasm	Tb927.3.3590
TcCLB.511871.34	GO:0005783	cellular_component	endoplasmic reticulum	Tb927.3.960
TcCLB.511871.34	GO:0005635	cellular_component	nuclear envelope	Tb927.3.960
TcCLB.511871.34	GO:0020016	cellular_component	ciliary pocket	Tb927.3.960
TcCLB.510533.40	GO:0030133	cellular_component	transport vesicle	Tb927.7.3180
TcCLB.510533.60	GO:0005737	cellular_component	cytoplasm	Tb927.7.3200
TcCLB.510533.60	GO:0005759	cellular_component	mitochondrial matrix	Tb927.7.3200
TcCLB.510533.60	GO:0005739	cellular_component	mitochondrion	Tb927.7.3200
TcCLB.510517.50	GO:0120280	cellular_component	ciliary pro-basal body	Tb927.8.3180
TcCLB.510517.50	GO:0036064	cellular_component	ciliary basal body	Tb927.8.3180
TcCLB.503881.39	GO:0005737	cellular_component	cytoplasm	Tb927.9.2020
TcCLB.503881.39	GO:0005730	cellular_component	nucleolus	Tb927.9.2020
TcCLB.503881.39	GO:0000785	cellular_component	chromatin	TcCLB.503575.34
TcCLB.503881.39	GO:0042301	molecular_function	phosphate ion binding	TcCLB.503575.34
TcCLB.504129.30	GO:0005759	cellular_component	mitochondrial matrix	Tb927.4.3690
TcCLB.504129.30	GO:0020023	cellular_component	kinetoplast	Tb927.4.3690
TcCLB.507011.50	GO:0042254	biological_process	ribosome biogenesis	Tb927.9.11840
TcCLB.507011.50	GO:0065003	biological_process	protein-containing complex assembly	Tb927.9.11840
TcCLB.507011.50	GO:0005515	molecular_function	protein binding	Tb927.9.11840
TcCLB.507011.60	GO:0005730	cellular_component	nucleolus	Tb927.9.11850
TcCLB.507467.50	GO:0005759	cellular_component	mitochondrial matrix	Tb927.11.2220
TcCLB.503455.20	GO:0120119	cellular_component	flagellum attachment zone	Tb927.10.12630
TcCLB.507993.36	GO:0005759	cellular_component	mitochondrial matrix	Tb927.10.13810
TcCLB.507993.36	GO:0020023	cellular_component	kinetoplast	Tb927.10.13810
TcCLB.508207.100	GO:0003729	molecular_function	mRNA binding	Tb927.7.1730,Tb927.7.1740,Tb927.7.1750
TcCLB.508207.100	GO:0005730	cellular_component	nucleolus	Tb927.7.1730,Tb927.7.1740
TcCLB.508207.100	GO:0000785	cellular_component	chromatin	TcCLB.508207.110
TcCLB.507009.130	GO:0120267	cellular_component	pellicular membrane	Tb927.9.11770
TcCLB.507009.130	GO:0030133	cellular_component	transport vesicle	Tb927.9.11770
TcCLB.507009.130	GO:0005794	cellular_component	Golgi apparatus	Tb927.9.11770
TcCLB.506753.100	GO:0005730	cellular_component	nucleolus	Tb927.11.13660
TcCLB.504149.160	GO:0120267	cellular_component	pellicular membrane	Tb927.11.5970
TcCLB.504149.160	GO:0020018	cellular_component	ciliary pocket membrane	Tb927.11.5970
TcCLB.504149.160	GO:0005515	molecular_function	protein binding	Tb927.11.5970
TcCLB.509443.39	GO:0030133	cellular_component	transport vesicle	Tb927.6.1700
TcCLB.511051.70	GO:0097014	cellular_component	ciliary plasm	Tb927.11.3570
TcCLB.510533.20	GO:0097014	cellular_component	ciliary plasm	Tb927.7.3170
TcCLB.510533.20	GO:0005654	cellular_component	nucleoplasm	Tb927.7.3170
TcCLB.506375.60	GO:0005759	cellular_component	mitochondrial matrix	Tb927.8.2240
TcCLB.506375.60	GO:0020023	cellular_component	kinetoplast	Tb927.8.2240
TcCLB.511111.30	GO:0120280	cellular_component	ciliary pro-basal body	Tb927.2.3750
TcCLB.511111.30	GO:0036064	cellular_component	ciliary basal body	Tb927.2.3750
TcCLB.511111.50	GO:0097014	cellular_component	ciliary plasm	Tb927.2.3720
TcCLB.511111.50	GO:0031981	cellular_component	nuclear lumen	Tb927.2.3720
TcCLB.509775.34	GO:0005744	cellular_component	TIM23 mitochondrial import inner membrane translocase complex	Tb927.5.3340
TcCLB.510603.20	GO:0005737	cellular_component	cytoplasm	Tb927.8.5700
TcCLB.510603.20	GO:0045293	cellular_component	mRNA editing complex	Tb927.8.5700
TcCLB.510603.40	GO:0005783	cellular_component	endoplasmic reticulum	Tb927.8.5760
TcCLB.510603.40	GO:0005635	cellular_component	nuclear envelope	Tb927.8.5760
TcCLB.510603.90	GO:0005634	cellular_component	nucleus	Tb927.8.5810
TcCLB.510603.90	GO:0097014	cellular_component	ciliary plasm	Tb927.8.5810
TcCLB.509965.134	GO:0005741	cellular_component	mitochondrial outer membrane	Tb927.6.2610
TcCLB.509965.140	GO:0072546	cellular_component	EMC complex	Tb927.6.2600
TcCLB.509965.140	GO:0005783	cellular_component	endoplasmic reticulum	Tb927.6.2600
TcCLB.509965.144	GO:0005741	cellular_component	mitochondrial outer membrane	Tb927.6.2590
TcCLB.509965.144	GO:0005739	cellular_component	mitochondrion	Tb927.6.2590
TcCLB.507603.50	GO:0005759	cellular_component	mitochondrial matrix	Tb927.6.1250
TcCLB.506941.270	GO:0005739	cellular_component	mitochondrion	Tb927.6.3730
TcCLB.511733.110	GO:0020023	cellular_component	kinetoplast	Tb927.6.4120
TcCLB.511733.110	GO:0005743	cellular_component	mitochondrial inner membrane	Tb927.6.4120
TcCLB.511733.110	GO:0005739	cellular_component	mitochondrion	Tb927.6.4120
TcCLB.507641.60	GO:0030133	cellular_component	transport vesicle	Tb927.10.6190
TcCLB.507641.60	GO:0005759	cellular_component	mitochondrial matrix	Tb927.10.6190
TcCLB.507641.60	GO:0020023	cellular_component	kinetoplast	Tb927.10.6190
TcCLB.507641.80	GO:0042162	molecular_function	telomeric DNA binding	Tb927.10.6220
TcCLB.510323.90	GO:0005737	cellular_component	cytoplasm	Tb927.3.3370
TcCLB.511423.170	GO:0005759	cellular_component	mitochondrial matrix	Tb927.1.1230
TcCLB.511573.58	GO:0015030	cellular_component	Cajal body	Tb927.8.3750
TcCLB.511573.58	GO:0005819	cellular_component	spindle	Tb927.8.3750
TcCLB.510765.60	GO:0044877	molecular_function	protein-containing complex binding	Tb927.9.15110
TcCLB.510765.60	GO:0005515	molecular_function	protein binding	Tb927.9.15170
TcCLB.510765.60	GO:0000785	cellular_component	chromatin	TcCLB.509671.80
TcCLB.510767.20	GO:0042301	molecular_function	phosphate ion binding	Tb927.10.1590
TcCLB.510767.20	GO:0000785	cellular_component	chromatin	TcCLB.506977.49
TcCLB.505807.20	GO:0005759	cellular_component	mitochondrial matrix	Tb927.6.1410
TcCLB.505807.20	GO:0020023	cellular_component	kinetoplast	Tb927.6.1410
TcCLB.507641.140	GO:0005737	cellular_component	cytoplasm	Tb927.10.6290
TcCLB.505555.30	GO:0005759	cellular_component	mitochondrial matrix	Tb927.5.1790
TcCLB.511417.40	GO:0097014	cellular_component	ciliary plasm	Tb927.1.540
TcCLB.511417.40	GO:0005654	cellular_component	nucleoplasm	Tb927.1.540
TcCLB.511417.40	GO:0031981	cellular_component	nuclear lumen	Tb927.1.540
TcCLB.507629.30	GO:0005930	cellular_component	axoneme	Tb927.11.3500
TcCLB.504427.240	GO:0097014	cellular_component	ciliary plasm	Tb927.8.2650
TcCLB.504427.240	GO:0005759	cellular_component	mitochondrial matrix	Tb927.8.2650
TcCLB.504427.240	GO:0031981	cellular_component	nuclear lumen	Tb927.8.2650
TcCLB.504427.260	GO:0051286	cellular_component	cell tip	Tb927.8.2630
TcCLB.504427.260	GO:0030863	cellular_component	cortical cytoskeleton	Tb927.8.2630
TcCLB.504427.64	GO:0097014	cellular_component	ciliary plasm	Tb927.8.2470
TcCLB.504427.64	GO:0031981	cellular_component	nuclear lumen	Tb927.8.2470
TcCLB.506699.6	GO:0097014	cellular_component	ciliary plasm	Tb927.3.3240
TcCLB.506699.6	GO:0031981	cellular_component	nuclear lumen	Tb927.3.3240
TcCLB.510525.40	GO:0009410	biological_process	response to xenobiotic stimulus	Tb927.7.2780
TcCLB.510525.40	GO:0005737	cellular_component	cytoplasm	Tb927.7.2780
TcCLB.510525.40	GO:0005515	molecular_function	protein binding	Tb927.7.2780
TcCLB.510525.40	GO:0032991	cellular_component	protein-containing complex	Tb927.7.2780
TcCLB.510535.20	GO:0005737	cellular_component	cytoplasm	Tb927.6.620
TcCLB.510535.20	GO:0005515	molecular_function	protein binding	Tb927.6.620
TcCLB.503971.20	GO:0097014	cellular_component	ciliary plasm	Tb927.11.10970
TcCLB.511311.60	GO:0005739	cellular_component	mitochondrion	Tb927.5.2340
TcCLB.511311.60	GO:0005759	cellular_component	mitochondrial matrix	Tb927.5.2340
TcCLB.511311.60	GO:0020023	cellular_component	kinetoplast	Tb927.5.2340
TcCLB.510861.40	GO:0005783	cellular_component	endoplasmic reticulum	Tb927.8.820
TcCLB.510283.120	GO:0005930	cellular_component	axoneme	Tb927.11.10430
TcCLB.510283.140	GO:0005737	cellular_component	cytoplasm	Tb927.11.10450
TcCLB.510283.140	GO:0005783	cellular_component	endoplasmic reticulum	Tb927.11.10450
TcCLB.510283.140	GO:0005635	cellular_component	nuclear envelope	Tb927.11.10450
TcCLB.510283.150	GO:0005654	cellular_component	nucleoplasm	Tb927.11.10460
TcCLB.510283.150	GO:0000811	cellular_component	GINS complex	Tb927.11.10460
TcCLB.510283.150	GO:0005737	cellular_component	cytoplasm	Tb927.11.10460
TcCLB.506513.90	GO:0120280	cellular_component	ciliary pro-basal body	Tb927.7.6250
TcCLB.508041.30	GO:0005737	cellular_component	cytoplasm	Tb927.3.4360,Tb927.11.6140
TcCLB.508041.30	GO:0030133	cellular_component	transport vesicle	Tb927.11.6140
TcCLB.508041.30	GO:0005730	cellular_component	nucleolus	Tb927.11.6140
TcCLB.508041.60	GO:0097014	cellular_component	ciliary plasm	Tb927.11.6160
TcCLB.506945.70	GO:0005515	molecular_function	protein binding	Tb927.6.4770
TcCLB.506945.70	GO:0032991	cellular_component	protein-containing complex	Tb927.6.4770
TcCLB.507923.10	GO:0005759	cellular_component	mitochondrial matrix	Tb927.6.2790
TcCLB.507923.10	GO:0005515	molecular_function	protein binding	Tb927.6.2790
TcCLB.509965.400	GO:0005759	cellular_component	mitochondrial matrix	Tb927.6.2350,Tb927.6.2290
TcCLB.509965.400	GO:0020023	cellular_component	kinetoplast	Tb927.6.2350,Tb927.6.2290
TcCLB.509965.400	GO:0030133	cellular_component	transport vesicle	Tb927.6.2350
TcCLB.509965.420	GO:0097014	cellular_component	ciliary plasm	Tb927.6.2340,Tb927.6.2280
TcCLB.511589.120	GO:0030133	cellular_component	transport vesicle	Tb927.11.9520
TcCLB.508207.64	GO:0005759	cellular_component	mitochondrial matrix	Tb927.7.1800
TcCLB.508207.64	GO:0005739	cellular_component	mitochondrion	Tb927.7.1800
TcCLB.505807.250	GO:0005743	cellular_component	mitochondrial inner membrane	Tb927.6.1630
TcCLB.506943.10	GO:0005634	cellular_component	nucleus	Tb927.6.4220
TcCLB.506943.10	GO:0005737	cellular_component	cytoplasm	Tb927.6.4220
TcCLB.506943.60	GO:0044877	molecular_function	protein-containing complex binding	Tb927.6.4280
TcCLB.506943.60	GO:0005737	cellular_component	cytoplasm	Tb927.6.4280
TcCLB.506943.60	GO:0042301	molecular_function	phosphate ion binding	Tb927.6.4280,TcCLB.506943.50
TcCLB.506943.60	GO:0000331	cellular_component	contractile vacuole	TcCLB.506943.50
TcCLB.506943.60	GO:0000785	cellular_component	chromatin	TcCLB.506943.50
TcCLB.506943.69	GO:0030133	cellular_component	transport vesicle	Tb927.6.4310
TcCLB.506943.90	GO:0042162	molecular_function	telomeric DNA binding	Tb927.6.4330
TcCLB.506943.90	GO:0005654	cellular_component	nucleoplasm	Tb927.6.4330
TcCLB.506943.90	GO:0070565	cellular_component	telomere-telomerase complex	Tb927.6.4330
TcCLB.506945.105	GO:0005739	cellular_component	mitochondrion	Tb927.6.4810
TcCLB.506945.120	GO:0005515	molecular_function	protein binding	Tb927.6.4820
TcCLB.506945.120	GO:0005819	cellular_component	spindle	Tb927.6.4820
TcCLB.506945.240	GO:0030133	cellular_component	transport vesicle	Tb927.6.4990
TcCLB.506945.300	GO:0005783	cellular_component	endoplasmic reticulum	Tb927.6.5050
TcCLB.506945.300	GO:0005635	cellular_component	nuclear envelope	Tb927.6.5050
TcCLB.506945.310	GO:0097014	cellular_component	ciliary plasm	Tb927.6.5060
TcCLB.506945.310	GO:0031981	cellular_component	nuclear lumen	Tb927.6.5060
TcCLB.506945.320	GO:0050821	biological_process	protein stabilization	Tb927.6.5070
TcCLB.506945.320	GO:0030863	cellular_component	cortical cytoskeleton	Tb927.6.5070
TcCLB.506945.320	GO:1903673	biological_process	mitotic cleavage furrow formation	Tb927.6.5070
TcCLB.506945.320	GO:0000281	biological_process	mitotic cytokinesis	Tb927.6.5070
TcCLB.510595.40	GO:0005654	cellular_component	nucleoplasm	Tb927.8.7250
TcCLB.510595.40	GO:0005737	cellular_component	cytoplasm	Tb927.8.7250
TcCLB.511753.70	GO:0005737	cellular_component	cytoplasm	Tb927.6.2840
TcCLB.511753.80	GO:0097014	cellular_component	ciliary plasm	Tb927.6.2830
TcCLB.510515.100	GO:0030133	cellular_component	transport vesicle	Tb927.8.3100
TcCLB.510515.100	GO:0005737	cellular_component	cytoplasm	Tb927.8.3100
TcCLB.510515.100	GO:0051286	cellular_component	cell tip	Tb927.8.3100
TcCLB.511625.40	GO:0005783	cellular_component	endoplasmic reticulum	Tb927.2.5050
TcCLB.511625.40	GO:0030133	cellular_component	transport vesicle	Tb927.2.5050
TcCLB.511683.20	GO:0030133	cellular_component	transport vesicle	Tb927.2.2830
TcCLB.511683.20	GO:0005737	cellular_component	cytoplasm	Tb927.2.2830
TcCLB.503487.60	GO:0042301	molecular_function	phosphate ion binding	Tb927.11.5810
TcCLB.503487.60	GO:0005730	cellular_component	nucleolus	Tb927.11.5810
TcCLB.504035.70	GO:0005930	cellular_component	axoneme	Tb927.8.6910
TcCLB.504035.70	GO:0005737	cellular_component	cytoplasm	Tb927.8.6910
TcCLB.504035.70	GO:0031981	cellular_component	nuclear lumen	Tb927.8.6910
TcCLB.507559.100	GO:0120280	cellular_component	ciliary pro-basal body	Tb927.7.5690
TcCLB.507559.100	GO:0036064	cellular_component	ciliary basal body	Tb927.7.5690
TcCLB.504643.30	GO:0030515	molecular_function	snoRNA binding	Tb927.11.13940
TcCLB.504643.30	GO:0005654	cellular_component	nucleoplasm	Tb927.11.13940
TcCLB.510289.20	GO:0008654	biological_process	phospholipid biosynthetic process	Tb927.10.4760
TcCLB.510289.20	GO:0072546	cellular_component	EMC complex	Tb927.10.4760
TcCLB.510289.40	GO:0005737	cellular_component	cytoplasm	Tb927.10.4780
TcCLB.509499.20	GO:0120267	cellular_component	pellicular membrane	Tb927.8.1980
TcCLB.509767.100	GO:0031981	cellular_component	nuclear lumen	Tb927.5.1270
TcCLB.506567.70	GO:0005759	cellular_component	mitochondrial matrix	Tb927.10.11930
TcCLB.511589.180	GO:0005743	cellular_component	mitochondrial inner membrane	Tb927.11.9570
TcCLB.511589.180	GO:0000331	cellular_component	contractile vacuole	TcCLB.511229.30
TcCLB.511589.200	GO:0097014	cellular_component	ciliary plasm	Tb927.11.9590
TcCLB.511589.200	GO:0005654	cellular_component	nucleoplasm	Tb927.11.9590
TcCLB.511589.200	GO:0106123	cellular_component	reservosome	TcCLB.511229.50
TcCLB.503419.50	GO:0031019	cellular_component	mitochondrial mRNA editing complex	Tb927.10.10830
TcCLB.503419.50	GO:0090615	biological_process	mitochondrial mRNA processing	Tb927.10.10830
TcCLB.503419.50	GO:0005759	cellular_component	mitochondrial matrix	Tb927.10.10830
TcCLB.507047.180	GO:0005739	cellular_component	mitochondrion	Tb927.5.2630
TcCLB.510533.100	GO:0005759	cellular_component	mitochondrial matrix	Tb927.7.3240
TcCLB.510719.30	GO:0005737	cellular_component	cytoplasm	Tb927.11.10030
TcCLB.509129.10	GO:0140525	cellular_component	antipodal site	Tb927.2.2510
TcCLB.509129.10	GO:0005743	cellular_component	mitochondrial inner membrane	Tb927.2.2510
TcCLB.509129.10	GO:0000785	cellular_component	chromatin	TcCLB.509141.40
TcCLB.511735.79	GO:0005730	cellular_component	nucleolus	Tb927.6.4010
TcCLB.511735.79	GO:0005654	cellular_component	nucleoplasm	Tb927.6.4010
TcCLB.511735.79	GO:0097014	cellular_component	ciliary plasm	Tb927.6.4010
TcCLB.511735.79	GO:0031981	cellular_component	nuclear lumen	Tb927.6.4010
TcCLB.508839.20	GO:0005930	cellular_component	axoneme	Tb927.8.5020
TcCLB.503715.30	GO:0030133	cellular_component	transport vesicle	Tb927.8.890
TcCLB.510565.125	GO:0005930	cellular_component	axoneme	Tb927.9.3010
TcCLB.510565.125	GO:0005737	cellular_component	cytoplasm	Tb927.9.3010
TcCLB.510565.125	GO:0000785	cellular_component	chromatin	TcCLB.508503.100
TcCLB.508307.80	GO:0031019	cellular_component	mitochondrial mRNA editing complex	Tb927.10.10130
TcCLB.508307.80	GO:0090615	biological_process	mitochondrial mRNA processing	Tb927.10.10130
TcCLB.508307.80	GO:0005759	cellular_component	mitochondrial matrix	Tb927.10.10130
TcCLB.508307.90	GO:0005759	cellular_component	mitochondrial matrix	Tb927.10.10120
TcCLB.508549.10	GO:0097014	cellular_component	ciliary plasm	Tb927.10.8400
TcCLB.508549.10	GO:0031981	cellular_component	nuclear lumen	Tb927.10.8400
TcCLB.504179.30	GO:0005759	cellular_component	mitochondrial matrix	Tb927.10.9110
TcCLB.504625.50	GO:0030133	cellular_component	transport vesicle	Tb927.10.10670
TcCLB.506223.80	GO:0005743	cellular_component	mitochondrial inner membrane	Tb927.11.14730
TcCLB.507035.110	GO:0005930	cellular_component	axoneme	Tb927.11.16210
TcCLB.507035.110	GO:0030133	cellular_component	transport vesicle	Tb927.11.16210
TcCLB.507035.110	GO:0097740	cellular_component	paraflagellar rod	Tb927.11.16210
TcCLB.503981.60	GO:0030133	cellular_component	transport vesicle	Tb927.11.5240
TcCLB.506129.89	GO:0120267	cellular_component	pellicular membrane	Tb927.11.5950
TcCLB.506129.89	GO:0005783	cellular_component	endoplasmic reticulum	Tb927.11.5950
TcCLB.506129.89	GO:0005635	cellular_component	nuclear envelope	Tb927.11.5950,Tb927.11.5960
TcCLB.506129.89	GO:0020016	cellular_component	ciliary pocket	Tb927.11.5950,Tb927.11.5960
TcCLB.506129.89	GO:0010608	biological_process	post-transcriptional regulation of gene expression	Tb927.11.5960
TcCLB.508541.230	GO:0036064	cellular_component	ciliary basal body	Tb927.5.800
TcCLB.508541.230	GO:0051286	cellular_component	cell tip	Tb927.5.800
TcCLB.508541.230	GO:0106123	cellular_component	reservosome	TcCLB.504929.10
TcCLB.508541.240	GO:0036064	cellular_component	ciliary basal body	Tb927.5.800
TcCLB.508541.240	GO:0051286	cellular_component	cell tip	Tb927.5.800
TcCLB.508541.240	GO:0000785	cellular_component	chromatin	TcCLB.508541.230
TcCLB.508541.240	GO:0106123	cellular_component	reservosome	TcCLB.504929.10
TcCLB.511439.80	GO:0005654	cellular_component	nucleoplasm	Tb927.8.7490,Tb927.4.4930
TcCLB.511439.80	GO:0005847	cellular_component	mRNA cleavage and polyadenylation specificity factor complex	Tb927.8.7490
TcCLB.510241.40	GO:0030133	cellular_component	transport vesicle	Tb927.9.8060
TcCLB.510241.40	GO:0005737	cellular_component	cytoplasm	Tb927.9.8060
TcCLB.508675.20	GO:0036297	biological_process	interstrand cross-link repair	Tb927.7.4080
TcCLB.508675.20	GO:0030133	cellular_component	transport vesicle	Tb927.7.4080
TcCLB.508675.20	GO:0005654	cellular_component	nucleoplasm	Tb927.7.4080
TcCLB.508675.40	GO:0005737	cellular_component	cytoplasm	Tb927.7.4050
TcCLB.508675.40	GO:0005759	cellular_component	mitochondrial matrix	Tb927.7.4050
TcCLB.506867.10	GO:0005737	cellular_component	cytoplasm	Tb927.8.4090
TcCLB.506363.100	GO:0005743	cellular_component	mitochondrial inner membrane	Tb927.1.3010
TcCLB.506363.110	GO:0005743	cellular_component	mitochondrial inner membrane	Tb927.1.3030
TcCLB.511693.70	GO:0120280	cellular_component	ciliary pro-basal body	Tb927.11.7560
TcCLB.511693.70	GO:0000331	cellular_component	contractile vacuole	TcCLB.508177.10
TcCLB.511693.70	GO:0000785	cellular_component	chromatin	TcCLB.508177.10
TcCLB.508721.10	GO:0030133	cellular_component	transport vesicle	Tb927.10.8920
TcCLB.508721.10	GO:0097014	cellular_component	ciliary plasm	Tb927.10.8920
TcCLB.508721.10	GO:0031981	cellular_component	nuclear lumen	Tb927.10.8920
TcCLB.508951.10	GO:0005743	cellular_component	mitochondrial inner membrane	Tb927.10.2030
TcCLB.427247.10	GO:0005634	cellular_component	nucleus	Tb927.7.4090
TcCLB.427247.10	GO:0036064	cellular_component	ciliary basal body	Tb927.7.4090
TcCLB.427247.10	GO:0005737	cellular_component	cytoplasm	Tb927.7.4090
TcCLB.427247.10	GO:0005819	cellular_component	spindle	Tb927.7.4090
TcCLB.506227.140	GO:0005739	cellular_component	mitochondrion	Tb927.11.4630
TcCLB.506227.140	GO:0005759	cellular_component	mitochondrial matrix	Tb927.11.4630
TcCLB.506227.140	GO:0020023	cellular_component	kinetoplast	Tb927.11.4630
TcCLB.506227.170	GO:0036064	cellular_component	ciliary basal body	Tb927.11.4590
TcCLB.509199.10	GO:0030133	cellular_component	transport vesicle	Tb927.11.8980
TcCLB.509199.10	GO:0005737	cellular_component	cytoplasm	Tb927.11.8980
TcCLB.509199.10	GO:0005759	cellular_component	mitochondrial matrix	Tb927.11.8980
TcCLB.511731.80	GO:0005737	cellular_component	cytoplasm	Tb927.6.4560
TcCLB.508831.110	GO:0005737	cellular_component	cytoplasm	Tb927.11.11110
TcCLB.508831.120	GO:0097014	cellular_component	ciliary plasm	Tb927.11.11100
TcCLB.508831.120	GO:0031981	cellular_component	nuclear lumen	Tb927.11.11100
TcCLB.511801.70	GO:0120280	cellular_component	ciliary pro-basal body	Tb927.11.8860
TcCLB.511803.20	GO:0005737	cellular_component	cytoplasm	Tb927.11.11440
TcCLB.508557.20	GO:0005783	cellular_component	endoplasmic reticulum	Tb927.4.3930
TcCLB.508557.20	GO:0030133	cellular_component	transport vesicle	Tb927.4.3930
TcCLB.508557.20	GO:0005635	cellular_component	nuclear envelope	Tb927.4.3930
TcCLB.507941.80	GO:0005759	cellular_component	mitochondrial matrix	Tb927.5.4120
TcCLB.510163.20	GO:0005737	cellular_component	cytoplasm	Tb927.11.13190
TcCLB.507739.20	GO:0005759	cellular_component	mitochondrial matrix	Tb927.4.3300
TcCLB.507739.20	GO:0005743	cellular_component	mitochondrial inner membrane	Tb927.4.3300
TcCLB.507739.90	GO:0097740	cellular_component	paraflagellar rod	Tb927.4.3370
TcCLB.507739.90	GO:0005737	cellular_component	cytoplasm	Tb927.4.3370
TcCLB.507739.90	GO:0005930	cellular_component	axoneme	Tb927.4.3370
TcCLB.509443.20	GO:0005759	cellular_component	mitochondrial matrix	Tb927.6.1680
TcCLB.509443.20	GO:0020023	cellular_component	kinetoplast	Tb927.6.1680
TcCLB.511739.20	GO:0005743	cellular_component	mitochondrial inner membrane	Tb927.6.3930
TcCLB.508347.110	GO:0030133	cellular_component	transport vesicle	Tb927.9.2600
TcCLB.508347.120	GO:0005654	cellular_component	nucleoplasm	Tb927.9.2590
TcCLB.503575.40	GO:0005741	cellular_component	mitochondrial outer membrane	Tb927.10.3270
TcCLB.503575.50	GO:0120267	cellular_component	pellicular membrane	Tb927.10.3260
TcCLB.503575.50	GO:0005783	cellular_component	endoplasmic reticulum	Tb927.10.3260
TcCLB.503575.50	GO:0020018	cellular_component	ciliary pocket membrane	Tb927.10.3260
TcCLB.503575.50	GO:0106123	cellular_component	reservosome	TcCLB.510943.33
TcCLB.510879.120	GO:0005762	cellular_component	mitochondrial large ribosomal subunit	Tb927.4.1800,Tb927.4.1790
TcCLB.510879.120	GO:0000785	cellular_component	chromatin	TcCLB.510879.110
TcCLB.506495.24	GO:0005759	cellular_component	mitochondrial matrix	Tb927.10.12300
TcCLB.506495.24	GO:0020023	cellular_component	kinetoplast	Tb927.10.12300
TcCLB.507939.14	GO:0044786	biological_process	cell cycle DNA replication	Tb927.9.2030
TcCLB.507939.14	GO:0005654	cellular_component	nucleoplasm	Tb927.9.2030
TcCLB.507939.14	GO:0006270	biological_process	DNA replication initiation	Tb927.9.2030
TcCLB.507939.14	GO:0005730	cellular_component	nucleolus	Tb927.9.2030
TcCLB.510565.170	GO:0031981	cellular_component	nuclear lumen	Tb927.9.2910
TcCLB.510565.20	GO:0005783	cellular_component	endoplasmic reticulum	Tb927.6.3000
TcCLB.507867.90	GO:0005737	cellular_component	cytoplasm	Tb927.5.560
TcCLB.504153.150	GO:0030133	cellular_component	transport vesicle	Tb927.11.2490
TcCLB.504153.190	GO:0031019	cellular_component	mitochondrial mRNA editing complex	Tb927.11.2530
TcCLB.504153.190	GO:0000963	biological_process	mitochondrial RNA processing	Tb927.11.2530
TcCLB.504153.190	GO:0005759	cellular_component	mitochondrial matrix	Tb927.11.2530
TcCLB.504153.310	GO:0005759	cellular_component	mitochondrial matrix	Tb927.11.2650
TcCLB.506367.100	GO:0097014	cellular_component	ciliary plasm	Tb927.11.1600
TcCLB.503425.20	GO:0005759	cellular_component	mitochondrial matrix	Tb927.10.10420
TcCLB.510351.90	GO:0036064	cellular_component	ciliary basal body	Tb927.5.4330
TcCLB.510351.90	GO:0005759	cellular_component	mitochondrial matrix	Tb927.5.4330
TcCLB.510719.140	GO:0005741	cellular_component	mitochondrial outer membrane	Tb927.11.10140
TcCLB.510719.150	GO:0005759	cellular_component	mitochondrial matrix	Tb927.11.10150
TcCLB.510719.170	GO:0005759	cellular_component	mitochondrial matrix	Tb927.11.10170
TcCLB.506515.20	GO:0005654	cellular_component	nucleoplasm	Tb927.7.6470
TcCLB.504033.170	GO:0005737	cellular_component	cytoplasm	Tb927.9.7740
TcCLB.503899.90	GO:0097014	cellular_component	ciliary plasm	Tb927.7.1110
TcCLB.510515.110	GO:0005759	cellular_component	mitochondrial matrix	Tb927.8.3110
TcCLB.510515.110	GO:0020023	cellular_component	kinetoplast	Tb927.8.3110
TcCLB.510515.120	GO:0005737	cellular_component	cytoplasm	Tb927.8.3120
TcCLB.510515.130	GO:0140525	cellular_component	antipodal site	Tb927.8.3130
TcCLB.510515.130	GO:0005759	cellular_component	mitochondrial matrix	Tb927.8.3130
TcCLB.510515.90	GO:0005739	cellular_component	mitochondrion	Tb927.8.3090
TcCLB.510515.90	GO:0006119	biological_process	oxidative phosphorylation	Tb927.8.3090
TcCLB.510515.90	GO:0033617	biological_process	mitochondrial cytochrome c oxidase assembly	Tb927.8.3090
TcCLB.510515.90	GO:0010608	biological_process	post-transcriptional regulation of gene expression	Tb927.8.3090
TcCLB.510515.90	GO:0034551	biological_process	mitochondrial respiratory chain complex III assembly	Tb927.8.3090
TcCLB.510515.90	GO:0005759	cellular_component	mitochondrial matrix	Tb927.8.3090
TcCLB.510517.30	GO:0030515	molecular_function	snoRNA binding	Tb927.8.3170
TcCLB.510517.30	GO:0005743	cellular_component	mitochondrial inner membrane	Tb927.8.3170
TcCLB.510517.30	GO:0020023	cellular_component	kinetoplast	Tb927.8.3170
TcCLB.507669.90	GO:0005654	cellular_component	nucleoplasm	Tb927.11.4970
TcCLB.510285.80	GO:0097740	cellular_component	paraflagellar rod	Tb927.11.10540
TcCLB.506525.130	GO:0005759	cellular_component	mitochondrial matrix	Tb927.10.14280
TcCLB.511559.30	GO:0097014	cellular_component	ciliary plasm	Tb927.11.12950
TcCLB.510257.24	GO:0031981	cellular_component	nuclear lumen	Tb927.10.12200
TcCLB.510257.24	GO:0097014	cellular_component	ciliary plasm	Tb927.10.12200
TcCLB.510257.24	GO:0005643	cellular_component	nuclear pore	Tb927.10.12200
TcCLB.510257.80	GO:0097014	cellular_component	ciliary plasm	Tb927.6.400
TcCLB.510257.80	GO:0031981	cellular_component	nuclear lumen	Tb927.6.400
TcCLB.510257.80	GO:0106123	cellular_component	reservosome	TcCLB.509213.120
TcCLB.507559.70	GO:0097014	cellular_component	ciliary plasm	Tb927.7.5670
TcCLB.507559.70	GO:0031981	cellular_component	nuclear lumen	Tb927.7.5670
TcCLB.504153.220	GO:0005737	cellular_component	cytoplasm	Tb927.11.2550
TcCLB.510407.100	GO:0005654	cellular_component	nucleoplasm	Tb927.7.3640
TcCLB.510091.110	GO:0031019	cellular_component	mitochondrial mRNA editing complex	Tb927.3.1820
TcCLB.510091.110	GO:0042301	molecular_function	phosphate ion binding	Tb927.3.1820
TcCLB.510091.110	GO:0000963	biological_process	mitochondrial RNA processing	Tb927.3.1820
TcCLB.508555.34	GO:0030133	cellular_component	transport vesicle	Tb927.4.3960
TcCLB.503881.10	GO:0097014	cellular_component	ciliary plasm	Tb927.9.2010
TcCLB.507927.20	GO:0005759	cellular_component	mitochondrial matrix	Tb927.6.2230
TcCLB.507927.20	GO:0020023	cellular_component	kinetoplast	Tb927.6.2230
TcCLB.507927.20	GO:0009451	biological_process	RNA modification	Tb927.6.2230
TcCLB.507927.30	GO:0120280	cellular_component	ciliary pro-basal body	Tb927.6.2220
TcCLB.507875.170	GO:0030133	cellular_component	transport vesicle	Tb927.6.5140
TcCLB.509633.20	GO:0005759	cellular_component	mitochondrial matrix	Tb927.4.3660
TcCLB.509633.20	GO:0020023	cellular_component	kinetoplast	Tb927.4.3660
TcCLB.509633.50	GO:0097014	cellular_component	ciliary plasm	Tb927.4.3620
TcCLB.509633.50	GO:0009372	biological_process	quorum sensing	Tb927.4.3620
TcCLB.509891.60	GO:0030133	cellular_component	transport vesicle	Tb927.4.320
TcCLB.510227.29	GO:0005737	cellular_component	cytoplasm	Tb927.4.2450
TcCLB.510229.20	GO:0020023	cellular_component	kinetoplast	Tb927.4.2480
TcCLB.503981.50	GO:0005654	cellular_component	nucleoplasm	Tb927.11.5230
TcCLB.506801.90	GO:0005654	cellular_component	nucleoplasm	Tb927.8.6460
TcCLB.506801.90	GO:0005737	cellular_component	cytoplasm	Tb927.8.6460
TcCLB.506287.180	GO:0005759	cellular_component	mitochondrial matrix	Tb927.7.590
TcCLB.507077.50	GO:0097014	cellular_component	ciliary plasm	Tb927.11.9040
TcCLB.507077.50	GO:0031981	cellular_component	nuclear lumen	Tb927.11.9040
TcCLB.511211.110	GO:0005759	cellular_component	mitochondrial matrix	Tb927.11.11380
TcCLB.507389.79	GO:0030133	cellular_component	transport vesicle	Tb927.8.7030
TcCLB.504867.30	GO:0005930	cellular_component	axoneme	Tb927.10.3160
TcCLB.504867.30	GO:0005737	cellular_component	cytoplasm	Tb927.10.3160
TcCLB.504867.70	GO:0097014	cellular_component	ciliary plasm	Tb927.10.3120
TcCLB.504867.70	GO:0005759	cellular_component	mitochondrial matrix	Tb927.10.3120
TcCLB.504867.70	GO:0031981	cellular_component	nuclear lumen	Tb927.10.3120
TcCLB.504867.90	GO:0004366	molecular_function	glycerol-3-phosphate O-acyltransferase activity	Tb927.10.3100
TcCLB.504867.90	GO:0005789	cellular_component	endoplasmic reticulum membrane	Tb927.10.3100
TcCLB.506237.10	GO:0030133	cellular_component	transport vesicle	Tb927.3.4280
TcCLB.508989.120	GO:0030133	cellular_component	transport vesicle	Tb927.8.4530
TcCLB.508989.120	GO:0005737	cellular_component	cytoplasm	Tb927.8.4530
TcCLB.508989.70	GO:0005654	cellular_component	nucleoplasm	Tb927.8.4480
TcCLB.506367.140	GO:0005759	cellular_component	mitochondrial matrix	Tb927.11.1630
TcCLB.506525.140	GO:0097740	cellular_component	paraflagellar rod	Tb927.10.14300
TcCLB.509167.70	GO:0005739	cellular_component	mitochondrion	Tb927.6.4510
TcCLB.509167.70	GO:0005759	cellular_component	mitochondrial matrix	Tb927.6.4510
TcCLB.509167.70	GO:0020023	cellular_component	kinetoplast	Tb927.6.4510
TcCLB.506579.30	GO:0097014	cellular_component	ciliary plasm	Tb927.9.6350
TcCLB.506579.30	GO:0031981	cellular_component	nuclear lumen	Tb927.9.6350
TcCLB.508277.200	GO:0005743	cellular_component	mitochondrial inner membrane	Tb927.9.5300
TcCLB.508277.200	GO:0020023	cellular_component	kinetoplast	Tb927.9.5300
TcCLB.508277.20	GO:0005737	cellular_component	cytoplasm	Tb927.9.4910
TcCLB.508277.230	GO:0005730	cellular_component	nucleolus	Tb927.9.5320
TcCLB.508277.260	GO:0097014	cellular_component	ciliary plasm	Tb927.9.5350
TcCLB.508277.260	GO:0031981	cellular_component	nuclear lumen	Tb927.9.5350
TcCLB.506567.120	GO:0031019	cellular_component	mitochondrial mRNA editing complex	Tb927.10.11870
TcCLB.506567.120	GO:0090615	biological_process	mitochondrial mRNA processing	Tb927.10.11870
TcCLB.506567.120	GO:0005743	cellular_component	mitochondrial inner membrane	Tb927.10.11870
TcCLB.506567.120	GO:0020023	cellular_component	kinetoplast	Tb927.10.11870
TcCLB.511189.84	GO:0005739	cellular_component	mitochondrion	Tb927.2.5830
TcCLB.511189.84	GO:0005759	cellular_component	mitochondrial matrix	Tb927.2.5830
TcCLB.511189.84	GO:0020023	cellular_component	kinetoplast	Tb927.2.5830
TcCLB.508675.29	GO:0005929	cellular_component	cilium	Tb927.7.4060
TcCLB.508675.29	GO:0000331	cellular_component	contractile vacuole	TcCLB.506983.39
TcCLB.508987.20	GO:0005737	cellular_component	cytoplasm	Tb927.8.4250
TcCLB.508987.20	GO:0005759	cellular_component	mitochondrial matrix	Tb927.8.4250
TcCLB.508837.160	GO:0005737	cellular_component	cytoplasm	Tb927.8.4860
TcCLB.508837.160	GO:0005759	cellular_component	mitochondrial matrix	Tb927.8.4860
TcCLB.508837.160	GO:0020023	cellular_component	kinetoplast	Tb927.8.4860
TcCLB.506127.20	GO:0000902	biological_process	cell morphogenesis	Tb927.11.2370
TcCLB.506127.20	GO:0003682	molecular_function	chromatin binding	Tb927.11.2370
TcCLB.506127.20	GO:0042393	molecular_function	histone binding	Tb927.11.2370
TcCLB.506127.20	GO:0042254	biological_process	ribosome biogenesis	Tb927.11.2370
TcCLB.506127.20	GO:0006364	biological_process	rRNA processing	Tb927.11.2370
TcCLB.506127.40	GO:0009410	biological_process	response to xenobiotic stimulus	Tb927.11.2350
TcCLB.506127.50	GO:0005643	cellular_component	nuclear pore	Tb927.11.2340
TcCLB.506127.50	GO:0005654	cellular_component	nucleoplasm	Tb927.11.2340
TcCLB.506127.50	GO:0005515	molecular_function	protein binding	Tb927.11.2340
TcCLB.506127.50	GO:0005730	cellular_component	nucleolus	Tb927.11.2340
TcCLB.506127.90	GO:0030133	cellular_component	transport vesicle	Tb927.11.2320
TcCLB.506147.100	GO:0120280	cellular_component	ciliary pro-basal body	Tb927.9.10550
TcCLB.505807.209	GO:0005759	cellular_component	mitochondrial matrix	Tb927.6.1600
TcCLB.505807.209	GO:0005739	cellular_component	mitochondrion	Tb927.6.1600
TcCLB.506673.50	GO:0030133	cellular_component	transport vesicle	Tb927.11.10640
TcCLB.510431.280	GO:0031019	cellular_component	mitochondrial mRNA editing complex	Tb927.11.2990
TcCLB.510749.30	GO:0030133	cellular_component	transport vesicle	Tb927.9.13380
TcCLB.510749.50	GO:0097740	cellular_component	paraflagellar rod	Tb927.9.13440
TcCLB.506753.150	GO:0097014	cellular_component	ciliary plasm	Tb927.11.13610
TcCLB.506753.150	GO:0031981	cellular_component	nuclear lumen	Tb927.11.13610
TcCLB.506529.324	GO:0005759	cellular_component	mitochondrial matrix	Tb927.1.4160
TcCLB.506649.20	GO:0120267	cellular_component	pellicular membrane	Tb927.10.12500
TcCLB.506649.20	GO:0042493	biological_process	response to xenobiotic stimulus	Tb927.10.12500
TcCLB.509233.80	GO:0005783	cellular_component	endoplasmic reticulum	Tb927.3.1430
TcCLB.509233.80	GO:0030133	cellular_component	transport vesicle	Tb927.3.1430
TcCLB.503971.40	GO:0097014	cellular_component	ciliary plasm	Tb927.11.10990
TcCLB.503971.40	GO:0005654	cellular_component	nucleoplasm	Tb927.11.10990
TcCLB.503971.40	GO:0031981	cellular_component	nuclear lumen	Tb927.11.10990
TcCLB.506779.20	GO:0005759	cellular_component	mitochondrial matrix	Tb927.11.7250
TcCLB.506779.20	GO:0020023	cellular_component	kinetoplast	Tb927.11.7250
TcCLB.511353.34	GO:0005759	cellular_component	mitochondrial matrix	Tb927.10.16080
TcCLB.511353.34	GO:0020023	cellular_component	kinetoplast	Tb927.10.16080
TcCLB.508813.70	GO:0005759	cellular_component	mitochondrial matrix	Tb927.11.7790
TcCLB.508813.70	GO:0020023	cellular_component	kinetoplast	Tb927.11.7790
TcCLB.504625.40	GO:0005759	cellular_component	mitochondrial matrix	Tb927.10.10680
TcCLB.511445.80	GO:0005654	cellular_component	nucleoplasm	Tb927.11.1200
TcCLB.511445.90	GO:0005737	cellular_component	cytoplasm	Tb927.11.1210
TcCLB.504047.60	GO:0097014	cellular_component	ciliary plasm	Tb927.3.2060
TcCLB.504047.60	GO:0097542	cellular_component	ciliary tip	Tb927.3.2060
TcCLB.504077.30	GO:0005759	cellular_component	mitochondrial matrix	Tb927.3.2180
TcCLB.510243.100	GO:0030133	cellular_component	transport vesicle	Tb927.9.8540
TcCLB.511425.30	GO:0097014	cellular_component	ciliary plasm	Tb927.1.1400
TcCLB.511425.30	GO:0005643	cellular_component	nuclear pore	Tb927.1.1400
TcCLB.508781.90	GO:0005743	cellular_component	mitochondrial inner membrane	Tb927.10.670
TcCLB.509625.30	GO:0097014	cellular_component	ciliary plasm	Tb927.11.4360
TcCLB.510029.70	GO:0005737	cellular_component	cytoplasm	Tb927.10.15120,Tb927.2.5910
TcCLB.510029.70	GO:0005730	cellular_component	nucleolus	Tb927.2.5910
TcCLB.504129.20	GO:0005759	cellular_component	mitochondrial matrix	Tb927.4.3700
TcCLB.510517.70	GO:0005515	molecular_function	protein binding	Tb927.8.3200
TcCLB.508771.34	GO:0030133	cellular_component	transport vesicle	Tb927.2.3420
TcCLB.508771.34	GO:0005737	cellular_component	cytoplasm	Tb927.2.3420
TcCLB.508771.34	GO:0051286	cellular_component	cell tip	Tb927.2.3420
TcCLB.509099.140	GO:0005929	cellular_component	cilium	Tb927.2.4480
TcCLB.506743.190	GO:0031019	cellular_component	mitochondrial mRNA editing complex	Tb927.8.5690
TcCLB.506743.190	GO:0016556	biological_process	mRNA modification	Tb927.8.5690
TcCLB.511217.80	GO:0005654	cellular_component	nucleoplasm	Tb927.8.5180
TcCLB.511217.80	GO:0000365	biological_process	mRNA trans splicing, via spliceosome	Tb927.8.5180
TcCLB.506203.50	GO:0005759	cellular_component	mitochondrial matrix	Tb927.11.5710
TcCLB.507739.40	GO:0097014	cellular_component	ciliary plasm	Tb927.4.3320
TcCLB.507739.70	GO:0097014	cellular_component	ciliary plasm	Tb927.4.3350
TcCLB.507739.70	GO:0005654	cellular_component	nucleoplasm	Tb927.4.3350
TcCLB.507873.20	GO:0005634	cellular_component	nucleus	Tb927.4.410
TcCLB.507941.60	GO:0005654	cellular_component	nucleoplasm	Tb927.5.4100
TcCLB.507941.60	GO:0005737	cellular_component	cytoplasm	Tb927.5.4100
TcCLB.507993.20	GO:0097740	cellular_component	paraflagellar rod	Tb927.10.13840
TcCLB.507993.20	GO:0005737	cellular_component	cytoplasm	Tb927.10.13840
TcCLB.507993.290	GO:0005741	cellular_component	mitochondrial outer membrane	Tb927.10.13600
TcCLB.508241.130	GO:0031019	cellular_component	mitochondrial mRNA editing complex	Tb11.02.5390b,Tb11.02.5390
TcCLB.505073.30	GO:0030133	cellular_component	transport vesicle	Tb927.8.7050
TcCLB.506401.130	GO:0030133	cellular_component	transport vesicle	Tb927.8.1120
TcCLB.506401.130	GO:0005737	cellular_component	cytoplasm	Tb927.8.1120
TcCLB.506401.170	GO:0030133	cellular_component	transport vesicle	Tb927.8.1160
TcCLB.506401.170	GO:0005737	cellular_component	cytoplasm	Tb927.8.1160
TcCLB.510407.9	GO:0005930	cellular_component	axoneme	Tb927.7.3580
TcCLB.510289.90	GO:0005737	cellular_component	cytoplasm	Tb927.10.4840
TcCLB.510289.90	GO:0031981	cellular_component	nuclear lumen	Tb927.10.4840
TcCLB.510963.30	GO:0097014	cellular_component	ciliary plasm	Tb927.10.4500
TcCLB.510963.30	GO:0031981	cellular_component	nuclear lumen	Tb927.10.4500
TcCLB.510285.110	GO:0005759	cellular_component	mitochondrial matrix	Tb927.11.10570
TcCLB.510285.70	GO:0005654	cellular_component	nucleoplasm	Tb927.11.10520
TcCLB.510285.70	GO:0005737	cellular_component	cytoplasm	Tb927.11.10520
TcCLB.506625.90	GO:0030133	cellular_component	transport vesicle	Tb927.9.6910
TcCLB.506625.90	GO:0005759	cellular_component	mitochondrial matrix	Tb927.9.6910
TcCLB.506649.100	GO:0002181	biological_process	cytoplasmic translation	Tb927.9.8780
TcCLB.506649.100	GO:0001680	biological_process	tRNA 3'-terminal CCA addition	Tb927.9.8780
TcCLB.506649.100	GO:0097014	cellular_component	ciliary plasm	Tb927.9.8780
TcCLB.506649.100	GO:0005634	cellular_component	nucleus	Tb927.9.8780
TcCLB.506649.100	GO:0009022	molecular_function	tRNA nucleotidyltransferase activity	Tb927.9.8780
TcCLB.506649.100	GO:0005829	cellular_component	cytosol	Tb927.9.8780
TcCLB.506649.64	GO:0005741	cellular_component	mitochondrial outer membrane	Tb927.9.8710
TcCLB.506649.80	GO:0042162	molecular_function	telomeric DNA binding	Tb927.9.8740
TcCLB.506649.80	GO:0045292	biological_process	mRNA cis splicing, via spliceosome	Tb927.9.8740
TcCLB.506649.80	GO:0000365	biological_process	mRNA trans splicing, via spliceosome	Tb927.9.8740
TcCLB.503689.10	GO:0030133	cellular_component	transport vesicle	Tb927.8.4620
TcCLB.503689.10	GO:0020016	cellular_component	ciliary pocket	Tb927.8.4620
TcCLB.503689.20	GO:0005634	cellular_component	nucleus	Tb927.8.4630
TcCLB.503689.20	GO:0005783	cellular_component	endoplasmic reticulum	Tb927.8.4630
TcCLB.503689.34	GO:0005737	cellular_component	cytoplasm	Tb927.8.4650
TcCLB.503689.4	GO:0030133	cellular_component	transport vesicle	Tb927.8.4610
TcCLB.503715.10	GO:0045292	biological_process	mRNA cis splicing, via spliceosome	Tb927.8.900
TcCLB.503715.10	GO:0005515	molecular_function	protein binding	Tb927.8.900
TcCLB.503715.10	GO:0016607	cellular_component	nuclear speck	Tb927.8.900
TcCLB.503715.10	GO:0006364	biological_process	rRNA processing	Tb927.8.900
TcCLB.503715.10	GO:0000365	biological_process	mRNA trans splicing, via spliceosome	Tb927.8.900
TcCLB.503715.10	GO:0031981	cellular_component	nuclear lumen	Tb927.8.900
TcCLB.506401.120	GO:0030515	molecular_function	snoRNA binding	Tb927.8.1110
TcCLB.506401.120	GO:0005730	cellular_component	nucleolus	Tb927.10.5610
TcCLB.506401.120	GO:0097014	cellular_component	ciliary plasm	Tb927.10.5610
TcCLB.506401.120	GO:0031981	cellular_component	nuclear lumen	Tb927.10.5610
TcCLB.506401.120	GO:0000785	cellular_component	chromatin	TcCLB.504163.30
TcCLB.509099.10	GO:0005739	cellular_component	mitochondrion	Tb927.2.4240
TcCLB.509099.10	GO:0005759	cellular_component	mitochondrial matrix	Tb927.2.4240
TcCLB.509099.10	GO:0020023	cellular_component	kinetoplast	Tb927.2.4240
TcCLB.506525.20	GO:0005794	cellular_component	Golgi apparatus	Tb927.10.14180
TcCLB.509171.29	GO:0097014	cellular_component	ciliary plasm	Tb927.6.3230
TcCLB.509171.29	GO:0005654	cellular_component	nucleoplasm	Tb927.6.3230
TcCLB.511805.15	GO:0005737	cellular_component	cytoplasm	Tb927.11.11725
TcCLB.511805.15	GO:0000331	cellular_component	contractile vacuole	TcCLB.506025.14
TcCLB.507883.90	GO:0030133	cellular_component	transport vesicle	Tb927.10.2540
TcCLB.507883.90	GO:0005829	cellular_component	cytosol	TcCLB.506195.90
TcCLB.504167.7	GO:0005743	cellular_component	mitochondrial inner membrane	Tb927.10.7760
TcCLB.505943.30	GO:0140525	cellular_component	antipodal site	Tb927.8.3960
TcCLB.505943.30	GO:0005759	cellular_component	mitochondrial matrix	Tb927.8.3960
TcCLB.509231.23	GO:0005759	cellular_component	mitochondrial matrix	Tb927.3.700
TcCLB.509233.150	GO:0005743	cellular_component	mitochondrial inner membrane	Tb927.3.1410
TcCLB.503675.10	GO:0036064	cellular_component	ciliary basal body	Tb927.11.9990
TcCLB.503675.10	GO:0005759	cellular_component	mitochondrial matrix	Tb927.11.9990
TcCLB.503675.10	GO:0005739	cellular_component	mitochondrion	Tb927.11.9990
TcCLB.503675.20	GO:0005770	cellular_component	late endosome	Tb927.11.10000
TcCLB.503675.20	GO:0006622	biological_process	protein targeting to lysosome	Tb927.11.10000
TcCLB.508145.10	GO:0009372	biological_process	quorum sensing	Tb927.10.12090
TcCLB.508145.30	GO:0009372	biological_process	quorum sensing	Tb927.10.12090
TcCLB.510879.90	GO:0005737	cellular_component	cytoplasm	Tb927.4.1810
TcCLB.510879.90	GO:0005759	cellular_component	mitochondrial matrix	Tb927.4.1810
TcCLB.510243.10	GO:0005737	cellular_component	cytoplasm	Tb927.9.8380
TcCLB.510243.10	GO:0051286	cellular_component	cell tip	Tb927.9.8380
TcCLB.510597.9	GO:0005515	molecular_function	protein binding	Tb927.4.5180
TcCLB.510597.9	GO:0007059	biological_process	chromosome segregation	Tb927.4.5180
TcCLB.510597.9	GO:0051225	biological_process	spindle assembly	Tb927.4.5180
TcCLB.510597.9	GO:0000922	cellular_component	spindle pole	Tb927.4.5180
TcCLB.510597.9	GO:0005654	cellular_component	nucleoplasm	Tb927.4.5180
TcCLB.510597.9	GO:0035175	molecular_function	histone H3S10 kinase activity	Tb927.4.5180
TcCLB.507511.40	GO:0005634	cellular_component	nucleus	Tb927.11.14590
TcCLB.507511.40	GO:0005515	molecular_function	protein binding	Tb927.11.14590
TcCLB.509267.90	GO:0005730	cellular_component	nucleolus	Tb927.11.15460
TcCLB.506733.10	GO:0005730	cellular_component	nucleolus	Tb927.11.3840
TcCLB.506733.110	GO:0005759	cellular_component	mitochondrial matrix	Tb927.11.3940
TcCLB.506733.20	GO:0036064	cellular_component	ciliary basal body	Tb927.11.3850
TcCLB.506733.20	GO:0005737	cellular_component	cytoplasm	Tb927.11.3850
TcCLB.506733.40	GO:0097542	cellular_component	ciliary tip	Tb927.11.3870
TcCLB.506733.60	GO:0031981	cellular_component	nuclear lumen	Tb927.11.3890
TcCLB.506733.70	GO:0005759	cellular_component	mitochondrial matrix	Tb927.11.3900
TcCLB.506733.70	GO:0020023	cellular_component	kinetoplast	Tb927.11.3900
TcCLB.506733.70	GO:0005739	cellular_component	mitochondrion	Tb927.11.3900
TcCLB.506735.10	GO:0030133	cellular_component	transport vesicle	Tb927.11.3980
TcCLB.506735.10	GO:0005737	cellular_component	cytoplasm	Tb927.11.3980
TcCLB.506635.20	GO:0042301	molecular_function	phosphate ion binding	Tb927.4.2630
TcCLB.506635.20	GO:0005730	cellular_component	nucleolus	Tb927.4.2630
TcCLB.507963.40	GO:0005930	cellular_component	axoneme	Tb927.10.15230
TcCLB.510029.40	GO:0020015	cellular_component	glycosome	Tb927.10.15150
TcCLB.506773.104	GO:0005759	cellular_component	mitochondrial matrix	Tb927.11.6700
TcCLB.506773.104	GO:0020023	cellular_component	kinetoplast	Tb927.11.6700
TcCLB.506775.180	GO:0005759	cellular_component	mitochondrial matrix	Tb927.11.6980
TcCLB.506311.20	GO:0020022	cellular_component	acidocalcisome	Tb927.10.10800
TcCLB.503433.20	GO:0120280	cellular_component	ciliary pro-basal body	Tb927.11.2150
TcCLB.503433.20	GO:0036064	cellular_component	ciliary basal body	Tb927.11.2150
TcCLB.506739.40	GO:0030133	cellular_component	transport vesicle	Tb927.5.1510
TcCLB.506739.40	GO:0005759	cellular_component	mitochondrial matrix	Tb927.5.1510
TcCLB.506739.40	GO:0020023	cellular_component	kinetoplast	Tb927.5.1510
TcCLB.506739.40	GO:0005761	cellular_component	mitochondrial ribosome	TcCLB.510819.40
TcCLB.510089.110	GO:0090615	biological_process	mitochondrial mRNA processing	Tb927.3.1590
TcCLB.510089.110	GO:0005654	cellular_component	nucleoplasm	Tb927.3.1590
TcCLB.504147.260	GO:0097014	cellular_component	ciliary plasm	Tb927.10.9680
TcCLB.504147.260	GO:0031981	cellular_component	nuclear lumen	Tb927.10.9680
TcCLB.506775.170	GO:0005741	cellular_component	mitochondrial outer membrane	Tb927.11.6970
TcCLB.508241.90	GO:0005730	cellular_component	nucleolus	Tb927.11.7450
TcCLB.511751.130	GO:0030133	cellular_component	transport vesicle	Tb927.6.3040
TcCLB.509891.40	GO:0005759	cellular_component	mitochondrial matrix	Tb927.4.340
TcCLB.510879.110	GO:0005762	cellular_component	mitochondrial large ribosomal subunit	Tb927.4.1800,Tb927.4.1790
TcCLB.510879.130	GO:0005811	cellular_component	lipid droplet	Tb927.4.1780
TcCLB.506363.150	GO:0012505	cellular_component	endomembrane system	Tb927.1.3110
TcCLB.506363.150	GO:0030133	cellular_component	transport vesicle	Tb927.1.3110
TcCLB.506363.150	GO:0097014	cellular_component	ciliary plasm	Tb927.1.3110
TcCLB.510755.70	GO:0097014	cellular_component	ciliary plasm	Tb927.9.13770
TcCLB.510755.70	GO:0005654	cellular_component	nucleoplasm	Tb927.9.13770
TcCLB.510755.70	GO:0097542	cellular_component	ciliary tip	Tb927.9.13770
TcCLB.510755.70	GO:0005929	cellular_component	cilium	Tb927.9.13770
TcCLB.510165.10	GO:0035869	cellular_component	ciliary transition zone	Tb927.7.2070
TcCLB.509965.220	GO:0030133	cellular_component	transport vesicle	Tb927.6.2490
TcCLB.509965.220	GO:0005759	cellular_component	mitochondrial matrix	Tb927.6.2490
TcCLB.509965.220	GO:0020023	cellular_component	kinetoplast	Tb927.6.2490
TcCLB.511001.100	GO:0030133	cellular_component	transport vesicle	Tb927.10.3860
TcCLB.511001.100	GO:0005737	cellular_component	cytoplasm	Tb927.10.3860
TcCLB.511001.100	GO:0020016	cellular_component	ciliary pocket	Tb927.10.3860
TcCLB.506605.214	GO:0030133	cellular_component	transport vesicle	Tb927.7.4630
TcCLB.506605.214	GO:0097014	cellular_component	ciliary plasm	Tb927.7.4630
TcCLB.506605.214	GO:0031981	cellular_component	nuclear lumen	Tb927.7.4630
TcCLB.510101.420	GO:0010608	biological_process	post-transcriptional regulation of gene expression	Tb927.11.6500
TcCLB.447255.4	GO:0030133	cellular_component	transport vesicle	Tb927.4.2540
TcCLB.447255.4	GO:0097014	cellular_component	ciliary plasm	Tb927.4.2540
TcCLB.447255.4	GO:0005654	cellular_component	nucleoplasm	Tb927.4.2540
TcCLB.447255.4	GO:0031981	cellular_component	nuclear lumen	Tb927.4.2540
TcCLB.469435.10	GO:0030133	cellular_component	transport vesicle	Tb927.4.940
TcCLB.469435.10	GO:0005759	cellular_component	mitochondrial matrix	Tb927.4.940
TcCLB.469435.4	GO:0005737	cellular_component	cytoplasm	Tb927.4.930
TcCLB.511419.60	GO:0005759	cellular_component	mitochondrial matrix	Tb927.1.730
TcCLB.507559.30	GO:0005743	cellular_component	mitochondrial inner membrane	Tb927.7.5630
TcCLB.510841.20	GO:0005634	cellular_component	nucleus	Tb927.4.3900
TcCLB.510841.20	GO:0005654	cellular_component	nucleoplasm	Tb927.4.3900
TcCLB.506633.100	GO:0005739	cellular_component	mitochondrion	Tb927.4.2620
TcCLB.510149.100	GO:0005759	cellular_component	mitochondrial matrix	Tb927.3.3710
TcCLB.510149.100	GO:0020023	cellular_component	kinetoplast	Tb927.3.3710
TcCLB.510311.160	GO:0030133	cellular_component	transport vesicle	Tb927.10.3580
TcCLB.510311.160	GO:0005759	cellular_component	mitochondrial matrix	Tb927.10.3580
TcCLB.509599.180	GO:0120280	cellular_component	ciliary pro-basal body	Tb927.10.5990
TcCLB.506857.10	GO:0005737	cellular_component	cytoplasm	Tb927.7.2420
TcCLB.506857.110	GO:0005654	cellular_component	nucleoplasm	Tb927.7.2520
TcCLB.506857.110	GO:0005737	cellular_component	cytoplasm	Tb927.7.2520
TcCLB.506857.20	GO:0005654	cellular_component	nucleoplasm	Tb927.7.2440
TcCLB.506857.60	GO:0097014	cellular_component	ciliary plasm	Tb927.7.2480
TcCLB.506857.60	GO:0005654	cellular_component	nucleoplasm	Tb927.7.2480
TcCLB.506857.60	GO:0005730	cellular_component	nucleolus	Tb927.7.2480
TcCLB.506857.70	GO:0005759	cellular_component	mitochondrial matrix	Tb927.7.2490
TcCLB.506857.70	GO:0020023	cellular_component	kinetoplast	Tb927.7.2490
TcCLB.506945.210	GO:0005737	cellular_component	cytoplasm	Tb927.6.4960
TcCLB.509965.270	GO:0020016	cellular_component	ciliary pocket	Tb927.6.2440
TcCLB.509965.30	GO:0005654	cellular_component	nucleoplasm	Tb927.6.2700
TcCLB.509965.319	GO:0120280	cellular_component	ciliary pro-basal body	Tb927.6.2400
TcCLB.507875.30	GO:0120280	cellular_component	ciliary pro-basal body	Tb927.7.6840
TcCLB.507875.30	GO:0036064	cellular_component	ciliary basal body	Tb927.7.6840
TcCLB.508317.120	GO:0005783	cellular_component	endoplasmic reticulum	Tb927.8.2910
TcCLB.508317.120	GO:0106123	cellular_component	reservosome	TcCLB.508317.80
TcCLB.507923.20	GO:0005759	cellular_component	mitochondrial matrix	Tb927.6.2780
TcCLB.507923.20	GO:0005739	cellular_component	mitochondrion	Tb927.6.2780
TcCLB.511731.40	GO:0005930	cellular_component	axoneme	Tb927.6.4610
TcCLB.511731.40	GO:0005737	cellular_component	cytoplasm	Tb927.6.4610
TcCLB.511753.100	GO:0005737	cellular_component	cytoplasm	Tb927.6.2810
TcCLB.511753.120	GO:0005759	cellular_component	mitochondrial matrix	Tb927.6.2790
TcCLB.511753.120	GO:0005515	molecular_function	protein binding	Tb927.6.2790
TcCLB.511753.130	GO:0005759	cellular_component	mitochondrial matrix	Tb927.6.2780
TcCLB.511753.130	GO:0005739	cellular_component	mitochondrion	Tb927.6.2780
TcCLB.503697.9	GO:0097014	cellular_component	ciliary plasm	Tb927.10.3030
TcCLB.503697.9	GO:0005654	cellular_component	nucleoplasm	Tb927.10.3030
TcCLB.511217.110	GO:0005759	cellular_component	mitochondrial matrix	Tb927.8.5220
TcCLB.511217.110	GO:0020023	cellular_component	kinetoplast	Tb927.8.5220
TcCLB.511537.50	GO:0097740	cellular_component	paraflagellar rod	Tb927.11.16980
TcCLB.511393.79	GO:0097014	cellular_component	ciliary plasm	Tb927.8.1750
TcCLB.511393.79	GO:0005654	cellular_component	nucleoplasm	Tb927.8.1750
TcCLB.506407.70	GO:0030133	cellular_component	transport vesicle	Tb927.10.2630
TcCLB.510997.40	GO:0005654	cellular_component	nucleoplasm	Tb927.10.4000
TcCLB.511179.110	GO:0005783	cellular_component	endoplasmic reticulum	Tb927.5.960
TcCLB.511179.114	GO:0005730	cellular_component	nucleolus	Tb927.5.970
TcCLB.511179.120	GO:0005737	cellular_component	cytoplasm	Tb927.5.980
TcCLB.511179.120	GO:0005739	cellular_component	mitochondrion	Tb927.5.980
TcCLB.511179.130	GO:0031981	cellular_component	nuclear lumen	Tb927.5.990
TcCLB.511181.100	GO:0044877	molecular_function	protein-containing complex binding	Tb927.11.16280,Tb927.5.1110
TcCLB.511181.100	GO:0005737	cellular_component	cytoplasm	Tb927.5.1110
TcCLB.511181.100	GO:0005730	cellular_component	nucleolus	Tb927.11.16280,Tb927.5.1110
TcCLB.511467.10	GO:0020023	cellular_component	kinetoplast	Tb927.10.4130
TcCLB.511467.20	GO:0120280	cellular_component	ciliary pro-basal body	Tb927.10.4170
TcCLB.503893.30	GO:0005743	cellular_component	mitochondrial inner membrane	Tb927.11.1270
TcCLB.506127.110	GO:0097014	cellular_component	ciliary plasm	Tb927.11.2300
TcCLB.506127.110	GO:0031981	cellular_component	nuclear lumen	Tb927.11.2300
TcCLB.506127.150	GO:0030133	cellular_component	transport vesicle	Tb927.11.2280
TcCLB.508839.40	GO:0005730	cellular_component	nucleolus	Tb927.8.5040
TcCLB.511217.145	GO:0005730	cellular_component	nucleolus	Tb927.8.5260
TcCLB.407477.20	GO:0005654	cellular_component	nucleoplasm	Tb927.4.4660
TcCLB.506893.90	GO:0005759	cellular_component	mitochondrial matrix	Tb927.9.3600
TcCLB.506893.90	GO:0020023	cellular_component	kinetoplast	Tb927.9.3600
TcCLB.509979.150	GO:0097014	cellular_component	ciliary plasm	Tb927.9.1960
TcCLB.509979.150	GO:0005654	cellular_component	nucleoplasm	Tb927.9.1960
TcCLB.509979.30	GO:0097740	cellular_component	paraflagellar rod	Tb927.9.1750
TcCLB.508083.10	GO:0005743	cellular_component	mitochondrial inner membrane	Tb927.11.13180
TcCLB.504213.140	GO:0005759	cellular_component	mitochondrial matrix	Tb927.7.4440
TcCLB.504213.140	GO:0020023	cellular_component	kinetoplast	Tb927.7.4440
TcCLB.504213.20	GO:0005730	cellular_component	nucleolus	Tb927.7.4340
TcCLB.506605.10	GO:0005654	cellular_component	nucleoplasm	Tb927.7.4450
TcCLB.506605.10	GO:0005737	cellular_component	cytoplasm	Tb927.7.4450
TcCLB.506605.10	GO:0031981	cellular_component	nuclear lumen	Tb927.7.4450
TcCLB.506605.120	GO:0005739	cellular_component	mitochondrion	Tb927.7.4520
TcCLB.506605.150	GO:0005737	cellular_component	cytoplasm	Tb927.7.4550
TcCLB.506605.160	GO:0005654	cellular_component	nucleoplasm	Tb927.7.4560
TcCLB.506605.160	GO:0003677	molecular_function	DNA binding	Tb927.7.4560
TcCLB.506605.180	GO:0005759	cellular_component	mitochondrial matrix	Tb927.7.4590
TcCLB.506605.180	GO:0005739	cellular_component	mitochondrion	Tb927.7.4590
TcCLB.506661.150	GO:0005737	cellular_component	cytoplasm	Tb927.7.4250,Tb927.7.4240
TcCLB.506661.30	GO:0005783	cellular_component	endoplasmic reticulum	Tb927.7.4180
TcCLB.506661.30	GO:0005635	cellular_component	nuclear envelope	Tb927.7.4180
TcCLB.511409.20	GO:0030133	cellular_component	transport vesicle	Tb927.8.4550
TcCLB.508731.20	GO:0005739	cellular_component	mitochondrion	Tb927.11.3690
TcCLB.508731.20	GO:0005759	cellular_component	mitochondrial matrix	Tb927.11.3690
TcCLB.508731.20	GO:0020023	cellular_component	kinetoplast	Tb927.11.3690
TcCLB.511585.60	GO:0005759	cellular_component	mitochondrial matrix	Tb927.9.4440
TcCLB.511585.60	GO:0045293	cellular_component	mRNA editing complex	Tb927.9.4440
TcCLB.507673.30	GO:0005654	cellular_component	nucleoplasm	Tb927.4.3540
TcCLB.507673.30	GO:0005737	cellular_component	cytoplasm	Tb927.4.3540
TcCLB.507673.40	GO:0005759	cellular_component	mitochondrial matrix	Tb927.4.3530
TcCLB.507673.40	GO:0005739	cellular_component	mitochondrion	Tb927.4.3530
TcCLB.507673.65	GO:0005634	cellular_component	nucleus	Tb927.4.3510,Tb927.4.3490
TcCLB.507673.65	GO:0005665	cellular_component	RNA polymerase II, core complex	Tb927.4.3510,Tb927.4.3490
TcCLB.507511.30	GO:0097014	cellular_component	ciliary plasm	Tb927.11.14580
TcCLB.509269.10	GO:0005759	cellular_component	mitochondrial matrix	Tb927.11.15500
TcCLB.503829.89	GO:0097014	cellular_component	ciliary plasm	Tb927.8.2560
TcCLB.503829.89	GO:0005654	cellular_component	nucleoplasm	Tb927.8.2560
TcCLB.506025.10	GO:0097014	cellular_component	ciliary plasm	Tb927.11.11730
TcCLB.506025.10	GO:0005759	cellular_component	mitochondrial matrix	Tb927.11.11730
TcCLB.506025.10	GO:0020023	cellular_component	kinetoplast	Tb927.11.11730
TcCLB.506025.14	GO:0005737	cellular_component	cytoplasm	Tb927.11.11725
TcCLB.506025.20	GO:0030133	cellular_component	transport vesicle	Tb927.11.11720
TcCLB.506025.60	GO:0005737	cellular_component	cytoplasm	Tb927.11.11680
TcCLB.510911.20	GO:0097740	cellular_component	paraflagellar rod	Tb927.11.13760
TcCLB.510911.20	GO:0005737	cellular_component	cytoplasm	Tb927.11.13760
TcCLB.510911.50	GO:0005737	cellular_component	cytoplasm	Tb927.7.1910
TcCLB.510911.50	GO:0005759	cellular_component	mitochondrial matrix	Tb927.7.1910
TcCLB.510911.50	GO:0020023	cellular_component	kinetoplast	Tb927.7.1910
TcCLB.506885.270	GO:0005930	cellular_component	axoneme	Tb927.9.9580
TcCLB.506885.270	GO:0005730	cellular_component	nucleolus	Tb927.9.9580
TcCLB.506885.270	GO:0005654	cellular_component	nucleoplasm	Tb927.9.9580
TcCLB.506885.270	GO:0005737	cellular_component	cytoplasm	Tb927.9.9580
TcCLB.506885.270	GO:0031981	cellular_component	nuclear lumen	Tb927.9.9580
TcCLB.506885.430	GO:0005743	cellular_component	mitochondrial inner membrane	Tb927.9.9840
TcCLB.506885.450	GO:0097014	cellular_component	ciliary plasm	Tb927.9.9870
TcCLB.506885.450	GO:0031981	cellular_component	nuclear lumen	Tb927.9.9870
TcCLB.506925.104	GO:0005930	cellular_component	axoneme	Tb11.0845,Tb927.11.715,Tb927.11.18680
TcCLB.506925.104	GO:0005634	cellular_component	nucleus	Tb11.0845,Tb927.11.715,Tb927.11.18680
TcCLB.506925.104	GO:0036064	cellular_component	ciliary basal body	Tb11.0845,Tb927.11.715,Tb927.11.18680
TcCLB.506925.104	GO:0051286	cellular_component	cell tip	Tb11.0845,Tb927.11.715,Tb927.11.18680
TcCLB.506925.104	GO:0120280	cellular_component	ciliary pro-basal body	Tb927.11.18680
TcCLB.506925.104	GO:0120118	cellular_component	flagella connector	Tb927.11.18680
TcCLB.511145.46	GO:0005737	cellular_component	cytoplasm	Tb927.10.220,Tb927.10.6370
TcCLB.511145.46	GO:0005730	cellular_component	nucleolus	Tb927.10.220,Tb927.10.6370
TcCLB.511145.49	GO:0005783	cellular_component	endoplasmic reticulum	Tb927.10.210
TcCLB.511145.70	GO:0005730	cellular_component	nucleolus	Tb927.10.170
TcCLB.511911.110	GO:0042254	biological_process	ribosome biogenesis	Tb927.10.1720
TcCLB.511911.110	GO:0005730	cellular_component	nucleolus	Tb927.10.1720
TcCLB.509551.100	GO:0005759	cellular_component	mitochondrial matrix	Tb927.9.10160
TcCLB.509551.140	GO:0005737	cellular_component	cytoplasm	Tb927.9.10100
TcCLB.506211.20	GO:0005930	cellular_component	axoneme	Tb927.10.15000
TcCLB.511127.30	GO:0005759	cellular_component	mitochondrial matrix	Tb927.11.12160
TcCLB.511127.330	GO:0005654	cellular_component	nucleoplasm	Tb927.11.12420
TcCLB.506625.70	GO:0005730	cellular_component	nucleolus	Tb927.9.6870
TcCLB.506647.10	GO:0005741	cellular_component	mitochondrial outer membrane	Tb927.9.8610
TcCLB.506647.10	GO:0005739	cellular_component	mitochondrion	Tb927.9.8610
TcCLB.507211.30	GO:0005737	cellular_component	cytoplasm	Tb927.10.16110
TcCLB.510285.130	GO:0030133	cellular_component	transport vesicle	Tb927.11.10590
TcCLB.510285.130	GO:0005759	cellular_component	mitochondrial matrix	Tb927.11.10590
TcCLB.510285.60	GO:0005759	cellular_component	mitochondrial matrix	Tb927.11.10510
TcCLB.510285.60	GO:0020023	cellular_component	kinetoplast	Tb927.11.10510
TcCLB.419417.10	GO:0005737	cellular_component	cytoplasm	Tb927.5.4510
TcCLB.509247.30	GO:0005737	cellular_component	cytoplasm	Tb927.10.1510
TcCLB.510743.90	GO:0030133	cellular_component	transport vesicle	Tb927.9.12720
TcCLB.510743.90	GO:0005737	cellular_component	cytoplasm	Tb927.9.12720
TcCLB.510743.90	GO:0005759	cellular_component	mitochondrial matrix	Tb927.9.12720
TcCLB.508277.90	GO:0042162	molecular_function	telomeric DNA binding	Tb927.9.5020
TcCLB.508277.90	GO:0005759	cellular_component	mitochondrial matrix	Tb927.9.5020
TcCLB.508277.90	GO:0005515	molecular_function	protein binding	Tb927.9.5020
TcCLB.508277.90	GO:0005739	cellular_component	mitochondrion	Tb927.9.5020
TcCLB.509965.250	GO:0005654	cellular_component	nucleoplasm	Tb927.6.2460
TcCLB.509965.250	GO:0005737	cellular_component	cytoplasm	Tb927.6.2460
TcCLB.506755.20	GO:0097740	cellular_component	paraflagellar rod	Tb927.11.13500
TcCLB.506755.250	GO:0016031	biological_process	tRNA import into mitochondrion	Tb927.11.13290
TcCLB.506755.250	GO:0005741	cellular_component	mitochondrial outer membrane	Tb927.11.13290
TcCLB.506755.250	GO:0005515	molecular_function	protein binding	Tb927.11.13290
TcCLB.508323.50	GO:0097740	cellular_component	paraflagellar rod	Tb927.7.3400
TcCLB.506657.70	GO:0140525	cellular_component	antipodal site	Tb927.7.3950
TcCLB.506657.70	GO:0005737	cellular_component	cytoplasm	Tb927.7.3950
TcCLB.506657.70	GO:0005759	cellular_component	mitochondrial matrix	Tb927.7.3950
TcCLB.506657.70	GO:0000965	biological_process	mitochondrial RNA 3'-end processing	Tb927.7.3950
TcCLB.506657.79	GO:0005759	cellular_component	mitochondrial matrix	Tb927.7.3960
TcCLB.506657.79	GO:0020023	cellular_component	kinetoplast	Tb927.7.3960
TcCLB.506513.100	GO:0005635	cellular_component	nuclear envelope	Tb927.7.6260
TcCLB.506513.110	GO:0097014	cellular_component	ciliary plasm	Tb927.7.6270
TcCLB.506513.110	GO:0005654	cellular_component	nucleoplasm	Tb927.7.6270
TcCLB.511309.30	GO:0005759	cellular_component	mitochondrial matrix	Tb927.5.2380
TcCLB.504017.40	GO:0030133	cellular_component	transport vesicle	Tb927.11.9670
TcCLB.511587.120	GO:0005759	cellular_component	mitochondrial matrix	Tb927.11.9390
TcCLB.511587.120	GO:0020023	cellular_component	kinetoplast	Tb927.11.9390
TcCLB.511589.10	GO:0030133	cellular_component	transport vesicle	Tb927.11.9420
TcCLB.508975.10	GO:0005744	cellular_component	TIM23 mitochondrial import inner membrane translocase complex	Tb927.8.1420
TcCLB.508975.10	GO:0005759	cellular_component	mitochondrial matrix	Tb927.8.1420
TcCLB.508975.10	GO:0016031	biological_process	tRNA import into mitochondrion	Tb927.8.1420
TcCLB.511751.220	GO:0005783	cellular_component	endoplasmic reticulum	Tb927.6.2930
TcCLB.511751.220	GO:0097014	cellular_component	ciliary plasm	Tb927.6.2930
TcCLB.511751.220	GO:0031981	cellular_component	nuclear lumen	Tb927.6.2930
TcCLB.510877.50	GO:0030133	cellular_component	transport vesicle	Tb927.4.2020
TcCLB.510877.55	GO:0042301	molecular_function	phosphate ion binding	Tb927.4.2010
TcCLB.510877.60	GO:0005654	cellular_component	nucleoplasm	Tb927.4.2000
TcCLB.510877.90	GO:0005783	cellular_component	endoplasmic reticulum	Tb927.4.1970
TcCLB.510877.90	GO:0005737	cellular_component	cytoplasm	Tb927.4.1970
TcCLB.507711.320	GO:0005654	cellular_component	nucleoplasm	Tb927.10.11020
TcCLB.508307.50	GO:0090616	biological_process	mitochondrial mRNA 3'-end processing	Tb927.10.10160
TcCLB.508307.50	GO:0008143	molecular_function	poly(A) binding	Tb927.10.10160
TcCLB.508307.50	GO:0005759	cellular_component	mitochondrial matrix	Tb927.10.10160
TcCLB.508307.50	GO:0020023	cellular_component	kinetoplast	Tb927.10.10160
TcCLB.508307.70	GO:0097740	cellular_component	paraflagellar rod	Tb927.10.10140
TcCLB.504171.30	GO:0005654	cellular_component	nucleoplasm	Tb927.10.9020
TcCLB.504171.40	GO:0030133	cellular_component	transport vesicle	Tb927.10.9030
TcCLB.504171.40	GO:0005759	cellular_component	mitochondrial matrix	Tb927.10.9030
TcCLB.504171.40	GO:0005739	cellular_component	mitochondrion	Tb927.10.9030
TcCLB.504643.40	GO:0000365	biological_process	mRNA trans splicing, via spliceosome	Tb927.11.13960
TcCLB.504643.49	GO:0005737	cellular_component	cytoplasm	Tb927.11.13970
TcCLB.504643.49	GO:0005730	cellular_component	nucleolus	Tb927.11.13970
TcCLB.506223.100	GO:0005759	cellular_component	mitochondrial matrix	Tb927.11.14700
TcCLB.506223.100	GO:0005739	cellular_component	mitochondrion	Tb927.11.14700
TcCLB.506375.90	GO:0005741	cellular_component	mitochondrial outer membrane	Tb927.8.2300
TcCLB.511109.20	GO:0005743	cellular_component	mitochondrial inner membrane	Tb927.2.4090
TcCLB.508357.100	GO:0005737	cellular_component	cytoplasm	Tb927.11.1890
TcCLB.507689.30	GO:0020015	cellular_component	glycosome	Tb927.8.1910
[truncated: 1,954 more rows]

## Sheet: L. major
Gene ID	GO term	Namespace	GO description	Subject(s)
LmjF.36.5845	GO:0003677	molecular_function	DNA binding	CFAC1_280066300
LmjF.36.5845	GO:0005759	cellular_component	mitochondrial matrix	CFAC1_280066300
LmjF.36.5845	GO:0020023	cellular_component	kinetoplast	CFAC1_280066300
LmjF.36.5845	GO:0000331	cellular_component	contractile vacuole	TcCLB.508719.40
LmjF.36.5845	GO:0000785	cellular_component	chromatin	TcCLB.509793.30
LmjF.10.0715	GO:0015893	biological_process	xenobiotic transport	LmxM.10.0720,LINF_100013900,LINF_100013850,LbrM.10.0840
LmjF.10.0715	GO:0042910	molecular_function	xenobiotic transmembrane transporter activity	LmxM.10.0720,LINF_100013900,LINF_100013850,LbrM.10.0840
LmjF.10.0720	GO:0015893	biological_process	xenobiotic transport	LmxM.10.0720,LINF_100013900,LINF_100013850,LbrM.10.0840
LmjF.10.0720	GO:0042910	molecular_function	xenobiotic transmembrane transporter activity	LmxM.10.0720,LINF_100013900,LINF_100013850,LbrM.10.0840
LmjF.13.1530	GO:0005886	cellular_component	plasma membrane	LdBPK_131590.1
LmjF.13.1530	GO:0030133	cellular_component	transport vesicle	Tb927.11.3350
LmjF.32.0510	GO:0005886	cellular_component	plasma membrane	LdBPK_320540.1
LmjF.04.0310	GO:0004575	molecular_function	sucrose alpha-glucosidase activity	LdBPK_040300.1,LmxM.04.0310
LmjF.04.0310	GO:0005576	cellular_component	extracellular region	LdBPK_040300.1,LmxM.04.0310
LmjF.04.0310	GO:0005987	biological_process	sucrose catabolic process	LdBPK_040300.1,LmxM.04.0310
LmjF.12.0280	GO:0033387	biological_process	putrescine biosynthetic process from ornithine	LdBPK_120105.1
LmjF.31.2280	GO:0005802	cellular_component	trans-Golgi network	LdBPK_312350.1
LmjF.31.2280	GO:0005794	cellular_component	Golgi apparatus	LdBPK_312350.1
LmjF.31.2280	GO:0020016	cellular_component	ciliary pocket	LdBPK_312350.1
LmjF.14.1160	GO:0052553	biological_process	symbiont-mediated perturbation of host immune response	LdBPK_141240.1
LmjF.14.1160	GO:0097014	cellular_component	ciliary plasm	Tb11.v5.0650,Tb927.10.2890
LmjF.14.1160	GO:0005654	cellular_component	nucleoplasm	Tb927.10.2890
LmjF.14.1160	GO:0006094	biological_process	gluconeogenesis	TcCLB.504105.140
LmjF.14.1160	GO:0106123	cellular_component	reservosome	TcCLB.504105.140
LmjF.36.1940	GO:0006179	biological_process	guanosine salvage	LdBPK_362040.1
LmjF.36.1260	GO:1903615	biological_process	positive regulation of protein tyrosine phosphatase activity	LdBPK_361320.1
LmjF.36.1260	GO:0052562	biological_process	symbiont-mediated suppression of host immune response	LdBPK_361320.1
LmjF.36.1260	GO:0019903	molecular_function	protein phosphatase binding	LdBPK_361320.1
LmjF.36.1260	GO:0031514	cellular_component	motile cilium	LdBPK_361320.1
LmjF.36.1260	GO:0044164	cellular_component	host cell cytosol	LdBPK_361320.1
LmjF.36.1260	GO:0106123	cellular_component	reservosome	TcCLB.504163.40
LmjF.36.1260	GO:0000785	cellular_component	chromatin	TcCLB.504163.50
LmjF.36.1260	GO:0042301	molecular_function	phosphate ion binding	TcCLB.510301.20
LmjF.33.2320	GO:0000278	biological_process	mitotic cell cycle	LdBPK_332450.1
LmjF.28.0520	GO:0016887	molecular_function	ATP hydrolysis activity	LdBPK_280550.1
LmjF.28.0520	GO:0034399	cellular_component	nuclear periphery	LdBPK_280550.1
LmjF.28.0520	GO:0033301	biological_process	cell cycle comprising mitosis without cytokinesis	LdBPK_280550.1
LmjF.28.0520	GO:0005829	cellular_component	cytosol	LdBPK_280550.1
LmjF.28.0520	GO:0035175	molecular_function	histone H3S10 kinase activity	Tb927.11.8220
LmjF.28.0520	GO:0005654	cellular_component	nucleoplasm	Tb927.11.8220
LmjF.28.0520	GO:0005515	molecular_function	protein binding	Tb927.11.8220
LmjF.25.0730	GO:0008612	biological_process	peptidyl-lysine modification to peptidyl-hypusine	LDHU3_25.0940,LdCL_250012700,LdCL_250012800,LDHU3_25.0960,LdCL_250012900,LDHU3_25.0950
LmjF.25.0730	GO:0060491	biological_process	regulation of cell projection assembly	Tb927.11.740
LmjF.25.0730	GO:0032467	biological_process	positive regulation of cytokinesis	Tb927.11.740
LmjF.25.0730	GO:0005737	cellular_component	cytoplasm	Tb927.11.740
LmjF.25.0730	GO:0008360	biological_process	regulation of cell shape	Tb927.11.740
LmjF.17.0080	GO:1903615	biological_process	positive regulation of protein tyrosine phosphatase activity	LDHU3_17.0120,LDHU3_17.0170,LDHU3_17.0240,LdCL_170006400,LdCL_170006000,LDHU3_17.0160,LDHU3_17.0180,LDHU3_17.0310,LdCL_170005900,LdCL_170006600,LdCL_170006900,LDHU3_17.0130,LdCL_170006800,LDHU3_17.0300,LdCL_170006200,LdCL_170006100,LDHU3_17.0140,LdCL_170006300,LDHU3_17.0150,LDHU3_17.0330,LDHU3_17.0210,LdCL_170006500,LdCL_170006700,LDHU3_17.0270,LDHU3_17.0290,LDHU3_17.0190,LDHU3_17.0110
LmjF.17.0080	GO:0019903	molecular_function	protein phosphatase binding	LDHU3_17.0120,LDHU3_17.0170,LDHU3_17.0240,LdCL_170006400,LdCL_170006000,LDHU3_17.0160,LDHU3_17.0180,LDHU3_17.0310,LdCL_170005900,LdCL_170006600,LdCL_170006900,LDHU3_17.0130,LdCL_170006800,LDHU3_17.0300,LdCL_170006200,LdCL_170006100,LDHU3_17.0140,LdCL_170006300,LDHU3_17.0150,LDHU3_17.0330,LDHU3_17.0210,LdCL_170006500,LdCL_170006700,LDHU3_17.0270,LDHU3_17.0290,LDHU3_17.0190,LDHU3_17.0110
LmjF.17.0080	GO:0005516	molecular_function	calmodulin binding	LDHU3_17.0120,LDHU3_17.0170,LDHU3_17.0240,LdCL_170006400,LdCL_170006000,Tb927.10.2110,LDHU3_17.0160,LDHU3_17.0180,LDHU3_17.0310,LdCL_170005900,Tb927.10.2090,LdCL_170006600,LdCL_170006900,LDHU3_17.0130,LdCL_170006800,LDHU3_17.0300,LdCL_170006200,LdCL_170006100,LDHU3_17.0140,LdCL_170006300,LDHU3_17.0150,LDHU3_17.0330,LDHU3_17.0210,LdCL_170006500,LdCL_170006700,Tb927.10.2100,LDHU3_17.0270,Tb11.v5.10…
LmjF.17.0080	GO:0044414	biological_process	symbiont-mediated suppression of host defenses	LDHU3_17.0120,LDHU3_17.0170,LDHU3_17.0240,LdCL_170006400,LdCL_170006000,LDHU3_17.0160,LDHU3_17.0180,LDHU3_17.0310,LdCL_170005900,LdCL_170006600,LdCL_170006900,LDHU3_17.0130,LdCL_170006800,LDHU3_17.0300,LdCL_170006200,LdCL_170006100,LDHU3_17.0140,LdCL_170006300,LDHU3_17.0150,LDHU3_17.0330,LDHU3_17.0210,LdCL_170006500,LdCL_170006700,LDHU3_17.0270,LDHU3_17.0290,LDHU3_17.0190,LDHU3_17.0110
LmjF.17.0080	GO:0044164	cellular_component	host cell cytosol	LDHU3_17.0120,LDHU3_17.0170,LDHU3_17.0240,LdCL_170006400,LdCL_170006000,LDHU3_17.0160,LDHU3_17.0180,LDHU3_17.0310,LdCL_170005900,LdCL_170006600,LdCL_170006900,LDHU3_17.0130,LdCL_170006800,LDHU3_17.0300,LdCL_170006200,LdCL_170006100,LDHU3_17.0140,LdCL_170006300,LDHU3_17.0150,LDHU3_17.0330,LDHU3_17.0210,LdCL_170006500,LdCL_170006700,LDHU3_17.0270,LDHU3_17.0290,LDHU3_17.0190,LDHU3_17.0110
LmjF.17.0080	GO:0003729	molecular_function	mRNA binding	Tb11.v5.1046,Tb927.10.2110,Tb927.10.2100,Tb927.10.2090
LmjF.17.0080	GO:0005737	cellular_component	cytoplasm	Tb11.v5.1046,Tb927.10.2110,Tb927.10.2100,Tb927.10.2090
LmjF.17.0080	GO:0000331	cellular_component	contractile vacuole	TcCLB.510119.20
LmjF.17.0085	GO:1903615	biological_process	positive regulation of protein tyrosine phosphatase activity	LDHU3_17.0120,LDHU3_17.0170,LDHU3_17.0240,LdCL_170006400,LdCL_170006000,LDHU3_17.0160,LDHU3_17.0180,LDHU3_17.0310,LdCL_170005900,LdCL_170006600,LdCL_170006900,LDHU3_17.0130,LdCL_170006800,LDHU3_17.0300,LdCL_170006200,LdCL_170006100,LDHU3_17.0140,LdCL_170006300,LDHU3_17.0150,LDHU3_17.0330,LDHU3_17.0210,LdCL_170006500,LdCL_170006700,LDHU3_17.0270,LDHU3_17.0290,LDHU3_17.0190,LDHU3_17.0110
LmjF.17.0085	GO:0019903	molecular_function	protein phosphatase binding	LDHU3_17.0120,LDHU3_17.0170,LDHU3_17.0240,LdCL_170006400,LdCL_170006000,LDHU3_17.0160,LDHU3_17.0180,LDHU3_17.0310,LdCL_170005900,LdCL_170006600,LdCL_170006900,LDHU3_17.0130,LdCL_170006800,LDHU3_17.0300,LdCL_170006200,LdCL_170006100,LDHU3_17.0140,LdCL_170006300,LDHU3_17.0150,LDHU3_17.0330,LDHU3_17.0210,LdCL_170006500,LdCL_170006700,LDHU3_17.0270,LDHU3_17.0290,LDHU3_17.0190,LDHU3_17.0110
LmjF.17.0085	GO:0005516	molecular_function	calmodulin binding	LDHU3_17.0120,LDHU3_17.0170,LDHU3_17.0240,LdCL_170006400,LdCL_170006000,Tb927.10.2110,LDHU3_17.0160,LDHU3_17.0180,LDHU3_17.0310,LdCL_170005900,Tb927.10.2090,LdCL_170006600,LdCL_170006900,LDHU3_17.0130,LdCL_170006800,LDHU3_17.0300,LdCL_170006200,LdCL_170006100,LDHU3_17.0140,LdCL_170006300,LDHU3_17.0150,LDHU3_17.0330,LDHU3_17.0210,LdCL_170006500,LdCL_170006700,Tb927.10.2100,LDHU3_17.0270,Tb11.v5.10…
LmjF.17.0085	GO:0044414	biological_process	symbiont-mediated suppression of host defenses	LDHU3_17.0120,LDHU3_17.0170,LDHU3_17.0240,LdCL_170006400,LdCL_170006000,LDHU3_17.0160,LDHU3_17.0180,LDHU3_17.0310,LdCL_170005900,LdCL_170006600,LdCL_170006900,LDHU3_17.0130,LdCL_170006800,LDHU3_17.0300,LdCL_170006200,LdCL_170006100,LDHU3_17.0140,LdCL_170006300,LDHU3_17.0150,LDHU3_17.0330,LDHU3_17.0210,LdCL_170006500,LdCL_170006700,LDHU3_17.0270,LDHU3_17.0290,LDHU3_17.0190,LDHU3_17.0110
LmjF.17.0085	GO:0044164	cellular_component	host cell cytosol	LDHU3_17.0120,LDHU3_17.0170,LDHU3_17.0240,LdCL_170006400,LdCL_170006000,LDHU3_17.0160,LDHU3_17.0180,LDHU3_17.0310,LdCL_170005900,LdCL_170006600,LdCL_170006900,LDHU3_17.0130,LdCL_170006800,LDHU3_17.0300,LdCL_170006200,LdCL_170006100,LDHU3_17.0140,LdCL_170006300,LDHU3_17.0150,LDHU3_17.0330,LDHU3_17.0210,LdCL_170006500,LdCL_170006700,LDHU3_17.0270,LDHU3_17.0290,LDHU3_17.0190,LDHU3_17.0110
LmjF.17.0085	GO:0003729	molecular_function	mRNA binding	Tb11.v5.1046,Tb927.10.2110,Tb927.10.2100,Tb927.10.2090
LmjF.17.0085	GO:0005737	cellular_component	cytoplasm	Tb11.v5.1046,Tb927.10.2110,Tb927.10.2100,Tb927.10.2090
LmjF.17.0085	GO:0000331	cellular_component	contractile vacuole	TcCLB.510119.20
LmjF.17.0086	GO:1903615	biological_process	positive regulation of protein tyrosine phosphatase activity	LDHU3_17.0120,LDHU3_17.0170,LDHU3_17.0240,LdCL_170006400,LdCL_170006000,LDHU3_17.0160,LDHU3_17.0180,LDHU3_17.0310,LdCL_170005900,LdCL_170006600,LdCL_170006900,LDHU3_17.0130,LdCL_170006800,LDHU3_17.0300,LdCL_170006200,LdCL_170006100,LDHU3_17.0140,LdCL_170006300,LDHU3_17.0150,LDHU3_17.0330,LDHU3_17.0210,LdCL_170006500,LdCL_170006700,LDHU3_17.0270,LDHU3_17.0290,LDHU3_17.0190,LDHU3_17.0110
LmjF.17.0086	GO:0019903	molecular_function	protein phosphatase binding	LDHU3_17.0120,LDHU3_17.0170,LDHU3_17.0240,LdCL_170006400,LdCL_170006000,LDHU3_17.0160,LDHU3_17.0180,LDHU3_17.0310,LdCL_170005900,LdCL_170006600,LdCL_170006900,LDHU3_17.0130,LdCL_170006800,LDHU3_17.0300,LdCL_170006200,LdCL_170006100,LDHU3_17.0140,LdCL_170006300,LDHU3_17.0150,LDHU3_17.0330,LDHU3_17.0210,LdCL_170006500,LdCL_170006700,LDHU3_17.0270,LDHU3_17.0290,LDHU3_17.0190,LDHU3_17.0110
LmjF.17.0086	GO:0005516	molecular_function	calmodulin binding	LDHU3_17.0120,LDHU3_17.0170,LDHU3_17.0240,LdCL_170006400,LdCL_170006000,Tb927.10.2110,LDHU3_17.0160,LDHU3_17.0180,LDHU3_17.0310,LdCL_170005900,Tb927.10.2090,LdCL_170006600,LdCL_170006900,LDHU3_17.0130,LdCL_170006800,LDHU3_17.0300,LdCL_170006200,LdCL_170006100,LDHU3_17.0140,LdCL_170006300,LDHU3_17.0150,LDHU3_17.0330,LDHU3_17.0210,LdCL_170006500,LdCL_170006700,Tb927.10.2100,LDHU3_17.0270,Tb11.v5.10…
LmjF.17.0086	GO:0044414	biological_process	symbiont-mediated suppression of host defenses	LDHU3_17.0120,LDHU3_17.0170,LDHU3_17.0240,LdCL_170006400,LdCL_170006000,LDHU3_17.0160,LDHU3_17.0180,LDHU3_17.0310,LdCL_170005900,LdCL_170006600,LdCL_170006900,LDHU3_17.0130,LdCL_170006800,LDHU3_17.0300,LdCL_170006200,LdCL_170006100,LDHU3_17.0140,LdCL_170006300,LDHU3_17.0150,LDHU3_17.0330,LDHU3_17.0210,LdCL_170006500,LdCL_170006700,LDHU3_17.0270,LDHU3_17.0290,LDHU3_17.0190,LDHU3_17.0110
LmjF.17.0086	GO:0044164	cellular_component	host cell cytosol	LDHU3_17.0120,LDHU3_17.0170,LDHU3_17.0240,LdCL_170006400,LdCL_170006000,LDHU3_17.0160,LDHU3_17.0180,LDHU3_17.0310,LdCL_170005900,LdCL_170006600,LdCL_170006900,LDHU3_17.0130,LdCL_170006800,LDHU3_17.0300,LdCL_170006200,LdCL_170006100,LDHU3_17.0140,LdCL_170006300,LDHU3_17.0150,LDHU3_17.0330,LDHU3_17.0210,LdCL_170006500,LdCL_170006700,LDHU3_17.0270,LDHU3_17.0290,LDHU3_17.0190,LDHU3_17.0110
LmjF.17.0086	GO:0003729	molecular_function	mRNA binding	Tb11.v5.1046,Tb927.10.2110,Tb927.10.2100,Tb927.10.2090
LmjF.17.0086	GO:0005737	cellular_component	cytoplasm	Tb11.v5.1046,Tb927.10.2110,Tb927.10.2100,Tb927.10.2090
LmjF.17.0086	GO:0000331	cellular_component	contractile vacuole	TcCLB.510119.20
LmjF.09.0950	GO:0006412	biological_process	translation	LdCL_090015500
LmjF.09.0950	GO:0005737	cellular_component	cytoplasm	LdCL_090015500
LmjF.17.0081	GO:1903615	biological_process	positive regulation of protein tyrosine phosphatase activity	LDHU3_17.0120,LDHU3_17.0170,LDHU3_17.0240,LdCL_170006400,LdCL_170006000,LDHU3_17.0160,LDHU3_17.0180,LDHU3_17.0310,LdCL_170005900,LdCL_170006600,LdCL_170006900,LDHU3_17.0130,LdCL_170006800,LDHU3_17.0300,LdCL_170006200,LdCL_170006100,LDHU3_17.0140,LdCL_170006300,LDHU3_17.0150,LDHU3_17.0330,LDHU3_17.0210,LdCL_170006500,LdCL_170006700,LDHU3_17.0270,LDHU3_17.0290,LDHU3_17.0190,LDHU3_17.0110
LmjF.17.0081	GO:0019903	molecular_function	protein phosphatase binding	LDHU3_17.0120,LDHU3_17.0170,LDHU3_17.0240,LdCL_170006400,LdCL_170006000,LDHU3_17.0160,LDHU3_17.0180,LDHU3_17.0310,LdCL_170005900,LdCL_170006600,LdCL_170006900,LDHU3_17.0130,LdCL_170006800,LDHU3_17.0300,LdCL_170006200,LdCL_170006100,LDHU3_17.0140,LdCL_170006300,LDHU3_17.0150,LDHU3_17.0330,LDHU3_17.0210,LdCL_170006500,LdCL_170006700,LDHU3_17.0270,LDHU3_17.0290,LDHU3_17.0190,LDHU3_17.0110
LmjF.17.0081	GO:0005516	molecular_function	calmodulin binding	LDHU3_17.0120,LDHU3_17.0170,LDHU3_17.0240,LdCL_170006400,LdCL_170006000,Tb927.10.2110,LDHU3_17.0160,LDHU3_17.0180,LDHU3_17.0310,LdCL_170005900,Tb927.10.2090,LdCL_170006600,LdCL_170006900,LDHU3_17.0130,LdCL_170006800,LDHU3_17.0300,LdCL_170006200,LdCL_170006100,LDHU3_17.0140,LdCL_170006300,LDHU3_17.0150,LDHU3_17.0330,LDHU3_17.0210,LdCL_170006500,LdCL_170006700,Tb927.10.2100,LDHU3_17.0270,Tb11.v5.10…
LmjF.17.0081	GO:0044414	biological_process	symbiont-mediated suppression of host defenses	LDHU3_17.0120,LDHU3_17.0170,LDHU3_17.0240,LdCL_170006400,LdCL_170006000,LDHU3_17.0160,LDHU3_17.0180,LDHU3_17.0310,LdCL_170005900,LdCL_170006600,LdCL_170006900,LDHU3_17.0130,LdCL_170006800,LDHU3_17.0300,LdCL_170006200,LdCL_170006100,LDHU3_17.0140,LdCL_170006300,LDHU3_17.0150,LDHU3_17.0330,LDHU3_17.0210,LdCL_170006500,LdCL_170006700,LDHU3_17.0270,LDHU3_17.0290,LDHU3_17.0190,LDHU3_17.0110
LmjF.17.0081	GO:0044164	cellular_component	host cell cytosol	LDHU3_17.0120,LDHU3_17.0170,LDHU3_17.0240,LdCL_170006400,LdCL_170006000,LDHU3_17.0160,LDHU3_17.0180,LDHU3_17.0310,LdCL_170005900,LdCL_170006600,LdCL_170006900,LDHU3_17.0130,LdCL_170006800,LDHU3_17.0300,LdCL_170006200,LdCL_170006100,LDHU3_17.0140,LdCL_170006300,LDHU3_17.0150,LDHU3_17.0330,LDHU3_17.0210,LdCL_170006500,LdCL_170006700,LDHU3_17.0270,LDHU3_17.0290,LDHU3_17.0190,LDHU3_17.0110
LmjF.17.0081	GO:0003729	molecular_function	mRNA binding	Tb11.v5.1046,Tb927.10.2110,Tb927.10.2100,Tb927.10.2090
LmjF.17.0081	GO:0005737	cellular_component	cytoplasm	Tb11.v5.1046,Tb927.10.2110,Tb927.10.2100,Tb927.10.2090
LmjF.17.0081	GO:0000331	cellular_component	contractile vacuole	TcCLB.510119.20
LmjF.17.0083	GO:1903615	biological_process	positive regulation of protein tyrosine phosphatase activity	LDHU3_17.0120,LDHU3_17.0170,LDHU3_17.0240,LdCL_170006400,LdCL_170006000,LDHU3_17.0160,LDHU3_17.0180,LDHU3_17.0310,LdCL_170005900,LdCL_170006600,LdCL_170006900,LDHU3_17.0130,LdCL_170006800,LDHU3_17.0300,LdCL_170006200,LdCL_170006100,LDHU3_17.0140,LdCL_170006300,LDHU3_17.0150,LDHU3_17.0330,LDHU3_17.0210,LdCL_170006500,LdCL_170006700,LDHU3_17.0270,LDHU3_17.0290,LDHU3_17.0190,LDHU3_17.0110
LmjF.17.0083	GO:0019903	molecular_function	protein phosphatase binding	LDHU3_17.0120,LDHU3_17.0170,LDHU3_17.0240,LdCL_170006400,LdCL_170006000,LDHU3_17.0160,LDHU3_17.0180,LDHU3_17.0310,LdCL_170005900,LdCL_170006600,LdCL_170006900,LDHU3_17.0130,LdCL_170006800,LDHU3_17.0300,LdCL_170006200,LdCL_170006100,LDHU3_17.0140,LdCL_170006300,LDHU3_17.0150,LDHU3_17.0330,LDHU3_17.0210,LdCL_170006500,LdCL_170006700,LDHU3_17.0270,LDHU3_17.0290,LDHU3_17.0190,LDHU3_17.0110
LmjF.17.0083	GO:0005516	molecular_function	calmodulin binding	LDHU3_17.0120,LDHU3_17.0170,LDHU3_17.0240,LdCL_170006400,LdCL_170006000,Tb927.10.2110,LDHU3_17.0160,LDHU3_17.0180,LDHU3_17.0310,LdCL_170005900,Tb927.10.2090,LdCL_170006600,LdCL_170006900,LDHU3_17.0130,LdCL_170006800,LDHU3_17.0300,LdCL_170006200,LdCL_170006100,LDHU3_17.0140,LdCL_170006300,LDHU3_17.0150,LDHU3_17.0330,LDHU3_17.0210,LdCL_170006500,LdCL_170006700,Tb927.10.2100,LDHU3_17.0270,Tb11.v5.10…
LmjF.17.0083	GO:0044414	biological_process	symbiont-mediated suppression of host defenses	LDHU3_17.0120,LDHU3_17.0170,LDHU3_17.0240,LdCL_170006400,LdCL_170006000,LDHU3_17.0160,LDHU3_17.0180,LDHU3_17.0310,LdCL_170005900,LdCL_170006600,LdCL_170006900,LDHU3_17.0130,LdCL_170006800,LDHU3_17.0300,LdCL_170006200,LdCL_170006100,LDHU3_17.0140,LdCL_170006300,LDHU3_17.0150,LDHU3_17.0330,LDHU3_17.0210,LdCL_170006500,LdCL_170006700,LDHU3_17.0270,LDHU3_17.0290,LDHU3_17.0190,LDHU3_17.0110
LmjF.17.0083	GO:0044164	cellular_component	host cell cytosol	LDHU3_17.0120,LDHU3_17.0170,LDHU3_17.0240,LdCL_170006400,LdCL_170006000,LDHU3_17.0160,LDHU3_17.0180,LDHU3_17.0310,LdCL_170005900,LdCL_170006600,LdCL_170006900,LDHU3_17.0130,LdCL_170006800,LDHU3_17.0300,LdCL_170006200,LdCL_170006100,LDHU3_17.0140,LdCL_170006300,LDHU3_17.0150,LDHU3_17.0330,LDHU3_17.0210,LdCL_170006500,LdCL_170006700,LDHU3_17.0270,LDHU3_17.0290,LDHU3_17.0190,LDHU3_17.0110
LmjF.17.0083	GO:0003729	molecular_function	mRNA binding	Tb11.v5.1046,Tb927.10.2110,Tb927.10.2100,Tb927.10.2090
LmjF.17.0083	GO:0005737	cellular_component	cytoplasm	Tb11.v5.1046,Tb927.10.2110,Tb927.10.2100,Tb927.10.2090
LmjF.17.0083	GO:0000331	cellular_component	contractile vacuole	TcCLB.510119.20
LmjF.17.0084	GO:1903615	biological_process	positive regulation of protein tyrosine phosphatase activity	LDHU3_17.0120,LDHU3_17.0170,LDHU3_17.0240,LdCL_170006400,LdCL_170006000,LDHU3_17.0160,LDHU3_17.0180,LDHU3_17.0310,LdCL_170005900,LdCL_170006600,LdCL_170006900,LDHU3_17.0130,LdCL_170006800,LDHU3_17.0300,LdCL_170006200,LdCL_170006100,LDHU3_17.0140,LdCL_170006300,LDHU3_17.0150,LDHU3_17.0330,LDHU3_17.0210,LdCL_170006500,LdCL_170006700,LDHU3_17.0270,LDHU3_17.0290,LDHU3_17.0190,LDHU3_17.0110
LmjF.17.0084	GO:0019903	molecular_function	protein phosphatase binding	LDHU3_17.0120,LDHU3_17.0170,LDHU3_17.0240,LdCL_170006400,LdCL_170006000,LDHU3_17.0160,LDHU3_17.0180,LDHU3_17.0310,LdCL_170005900,LdCL_170006600,LdCL_170006900,LDHU3_17.0130,LdCL_170006800,LDHU3_17.0300,LdCL_170006200,LdCL_170006100,LDHU3_17.0140,LdCL_170006300,LDHU3_17.0150,LDHU3_17.0330,LDHU3_17.0210,LdCL_170006500,LdCL_170006700,LDHU3_17.0270,LDHU3_17.0290,LDHU3_17.0190,LDHU3_17.0110
LmjF.17.0084	GO:0005516	molecular_function	calmodulin binding	LDHU3_17.0120,LDHU3_17.0170,LDHU3_17.0240,LdCL_170006400,LdCL_170006000,Tb927.10.2110,LDHU3_17.0160,LDHU3_17.0180,LDHU3_17.0310,LdCL_170005900,Tb927.10.2090,LdCL_170006600,LdCL_170006900,LDHU3_17.0130,LdCL_170006800,LDHU3_17.0300,LdCL_170006200,LdCL_170006100,LDHU3_17.0140,LdCL_170006300,LDHU3_17.0150,LDHU3_17.0330,LDHU3_17.0210,LdCL_170006500,LdCL_170006700,Tb927.10.2100,LDHU3_17.0270,Tb11.v5.10…
LmjF.17.0084	GO:0044414	biological_process	symbiont-mediated suppression of host defenses	LDHU3_17.0120,LDHU3_17.0170,LDHU3_17.0240,LdCL_170006400,LdCL_170006000,LDHU3_17.0160,LDHU3_17.0180,LDHU3_17.0310,LdCL_170005900,LdCL_170006600,LdCL_170006900,LDHU3_17.0130,LdCL_170006800,LDHU3_17.0300,LdCL_170006200,LdCL_170006100,LDHU3_17.0140,LdCL_170006300,LDHU3_17.0150,LDHU3_17.0330,LDHU3_17.0210,LdCL_170006500,LdCL_170006700,LDHU3_17.0270,LDHU3_17.0290,LDHU3_17.0190,LDHU3_17.0110
LmjF.17.0084	GO:0044164	cellular_component	host cell cytosol	LDHU3_17.0120,LDHU3_17.0170,LDHU3_17.0240,LdCL_170006400,LdCL_170006000,LDHU3_17.0160,LDHU3_17.0180,LDHU3_17.0310,LdCL_170005900,LdCL_170006600,LdCL_170006900,LDHU3_17.0130,LdCL_170006800,LDHU3_17.0300,LdCL_170006200,LdCL_170006100,LDHU3_17.0140,LdCL_170006300,LDHU3_17.0150,LDHU3_17.0330,LDHU3_17.0210,LdCL_170006500,LdCL_170006700,LDHU3_17.0270,LDHU3_17.0290,LDHU3_17.0190,LDHU3_17.0110
LmjF.17.0084	GO:0003729	molecular_function	mRNA binding	Tb11.v5.1046,Tb927.10.2110,Tb927.10.2100,Tb927.10.2090
LmjF.17.0084	GO:0005737	cellular_component	cytoplasm	Tb11.v5.1046,Tb927.10.2110,Tb927.10.2100,Tb927.10.2090
LmjF.17.0084	GO:0000331	cellular_component	contractile vacuole	TcCLB.510119.20
LmjF.25.0720	GO:0008612	biological_process	peptidyl-lysine modification to peptidyl-hypusine	LDHU3_25.0940,LdCL_250012700,LdCL_250012800,LDHU3_25.0960,LdCL_250012900,LDHU3_25.0950
LmjF.25.0720	GO:0060491	biological_process	regulation of cell projection assembly	Tb927.11.740
LmjF.25.0720	GO:0032467	biological_process	positive regulation of cytokinesis	Tb927.11.740
LmjF.25.0720	GO:0005737	cellular_component	cytoplasm	Tb927.11.740
LmjF.25.0720	GO:0008360	biological_process	regulation of cell shape	Tb927.11.740
LmjF.26.1910	GO:0046516	biological_process	hypusine metabolic process	LdCL_260024700
LmjF.26.2710	GO:0042802	molecular_function	identical protein binding	LDHU3_26.3600
LmjF.26.2710	GO:0055129	biological_process	L-proline biosynthetic process	LDHU3_26.3600
LmjF.34.3120	GO:0036522	biological_process	negative regulation by symbiont of host protein localization to phagocytic vesicle	LDHU3_34.5010
LmjF.21.0240	GO:0030492	molecular_function	hemoglobin binding	LINF_210007800
LmjF.21.0240	GO:0020028	biological_process	endocytic hemoglobin import into cell	LINF_210007800
LmjF.34.2580	GO:0044877	molecular_function	protein-containing complex binding	Tb927.4.2040,LINF_340031800
LmjF.34.2580	GO:0003729	molecular_function	mRNA binding	Tb927.4.2040
LmjF.34.2580	GO:0010494	cellular_component	cytoplasmic stress granule	Tb927.4.2040
LmjF.34.2580	GO:0000785	cellular_component	chromatin	TcCLB.510877.30
LmjF.08.0620	GO:0042493	biological_process	response to xenobiotic stimulus	LINF_080011400
LmjF.04.0820	GO:0042586	molecular_function	peptide deformylase activity	LINF_040013200
LmjF.12.0220	GO:0015042	molecular_function	trypanothione-disulfide reductase (NADPH) activity	LINF_120007300
LmjF.12.0220	GO:0008270	molecular_function	zinc ion binding	LINF_120007300
LmjF.12.0220	GO:0097014	cellular_component	ciliary plasm	Tb927.6.1080
LmjF.12.0220	GO:0031981	cellular_component	nuclear lumen	Tb927.6.1080
LmjF.02.0700	GO:0008241	molecular_function	peptidyl-dipeptidase activity	LINF_270033800
LmjF.10.0360	GO:0005886	cellular_component	plasma membrane	LINF_100008900
LmjF.10.0360	GO:0000095	molecular_function	S-adenosyl-L-methionine transmembrane transporter activity	LINF_100008900
LmjF.10.0360	GO:0015805	biological_process	S-adenosyl-L-methionine transport	LINF_100008900
LmjF.19.0540	GO:0005576	cellular_component	extracellular region	LINF_190010600
LmjF.36.5220	GO:0005576	cellular_component	extracellular region	LINF_360061700
LmjF.34.3440	GO:0000287	molecular_function	magnesium ion binding	LINF_340041300
LmjF.34.3440	GO:0005524	molecular_function	ATP binding	LINF_340041300
LmjF.34.3440	GO:0031981	cellular_component	nuclear lumen	Tb927.4.1330
LmjF.34.0190	GO:0042493	biological_process	response to xenobiotic stimulus	LINF_340007000
LmjF.34.0190	GO:0005737	cellular_component	cytoplasm	LINF_340007000
LmjF.34.0200	GO:0020016	cellular_component	ciliary pocket	LINF_340007100
LmjF.34.0200	GO:0005929	cellular_component	cilium	LINF_340007100
LmjF.34.0210	GO:0042493	biological_process	response to xenobiotic stimulus	LINF_340007200
LmjF.13.0450	GO:0044877	molecular_function	protein-containing complex binding	LINF_130009400
LmjF.13.0450	GO:0042301	molecular_function	phosphate ion binding	Tb927.11.4450
LmjF.13.0450	GO:0000785	cellular_component	chromatin	TcCLB.504001.20
LmjF.32.2950	GO:0005829	cellular_component	cytosol	TcCLB.508707.200,LmxM.31.2951
LmjF.32.2950	GO:0031981	cellular_component	nuclear lumen	Tb927.11.16130
LmjF.32.2950	GO:0005524	molecular_function	ATP binding	TcCLB.508707.200
LmjF.16.0600	GO:0005654	cellular_component	nucleoplasm	Tb927.1.2530,Tb927.1.2550,LmxM.10.0990,Tb927.1.2490,Tb927.1.2430,Tb927.1.2450,Tb927.1.2470,Tb927.1.2510
LmjF.16.0600	GO:0005634	cellular_component	nucleus	Tb927.1.2530,Tb927.1.2550,Tb927.1.2490,Tb927.1.2430,Tb927.1.2450,Tb927.1.2470,Tb927.1.2510
LmjF.16.0600	GO:0042301	molecular_function	phosphate ion binding	Tb927.1.2430
LmjF.16.0600	GO:0005681	cellular_component	spliceosomal complex	TcCLB.505931.50
LmjF.14.1430	GO:0005929	cellular_component	cilium	LmxM.14.1430
LmjF.28.1990	GO:0120120	cellular_component	bilobe structure	LmxM.28.1990
LmjF.28.1990	GO:0020016	cellular_component	ciliary pocket	LmxM.28.1990
LmjF.31.0330	GO:0005929	cellular_component	cilium	LmxM.27.0670
LmjF.29.0880	GO:0005929	cellular_component	cilium	Tb927.3.3450,LmxM.08_29.0880
LmjF.29.0880	GO:0060271	biological_process	cilium assembly	Tb927.3.3450
LmjF.29.0880	GO:0005515	molecular_function	protein binding	Tb927.3.3450
LmjF.29.0880	GO:0005681	cellular_component	spliceosomal complex	TcCLB.504433.10,TcCLB.507951.170
LmjF.10.0620	GO:0020016	cellular_component	ciliary pocket	LmxM.10.0620
LmjF.25.1480	GO:0005764	cellular_component	lysosome	LmxM.25.1480
LmjF.25.1680	GO:0005929	cellular_component	cilium	LmxM.25.1680
LmjF.06.1040	GO:0005930	cellular_component	axoneme	LmxM.06.1040
LmjF.34.2570	GO:0020016	cellular_component	ciliary pocket	LmxM.33.2570
LmjF.29.1170	GO:0005929	cellular_component	cilium	LmxM.08_29.1170
LmjF.36.1380	GO:0005929	cellular_component	cilium	LmxM.36.1380
LmjF.36.0560	GO:0005929	cellular_component	cilium	LmxM.36.0560
LmjF.01.0620	GO:0005930	cellular_component	axoneme	LmxM.01.0620
LmjF.01.0620	GO:0005929	cellular_component	cilium	LmxM.01.0620
LmjF.30.0930	GO:0005929	cellular_component	cilium	LmxM.29.0930
LmjF.10.1240	GO:0106303	biological_process	mannogen metabolic process	LmxM.10.1240
LmjF.10.1260	GO:0106303	biological_process	mannogen metabolic process	LmxM.10.1260
LmjF.10.1270	GO:0106303	biological_process	mannogen metabolic process	LmxM.10.1270
LmjF.10.1290	GO:0106303	biological_process	mannogen metabolic process	LmxM.10.1290
LmjF.10.0290	GO:0005739	cellular_component	mitochondrion	Tb927.8.3690,LmxM.10.0290
LmjF.10.0290	GO:0005829	cellular_component	cytosol	LmxM.10.0290
LmjF.10.0290	GO:0005759	cellular_component	mitochondrial matrix	Tb927.8.3690
LmjF.10.0290	GO:0020023	cellular_component	kinetoplast	Tb927.8.3690
LmjF.15.0540	GO:0005930	cellular_component	axoneme	LmxM.15.0540
LmjF.21.1550	GO:0005737	cellular_component	cytoplasm	Tb927.10.560,LmxM.20.1650,Tb927.1.3180
LmjF.21.1550	GO:0005730	cellular_component	nucleolus	Tb927.1.3180
LmjF.21.1550	GO:0000785	cellular_component	chromatin	TcCLB.507837.50
LmjF.33.2440	GO:0071944	cellular_component	cell periphery	LmxM.32.2440
LmjF.33.2440	GO:0020025	cellular_component	subpellicular microtubule	LmxM.32.2440
LmjF.32.1330	GO:0030139	cellular_component	endocytic vesicle	LmxM.31.1330
LmjF.04.0690	GO:0005929	cellular_component	cilium	LmxM.04.0690
LmjF.34.0410	GO:0005929	cellular_component	cilium	LmxM.33.0410
LmjF.34.1520	GO:0005929	cellular_component	cilium	LmxM.33.1520
LmjF.34.1520	GO:0097014	cellular_component	ciliary plasm	Tb927.4.2740
LmjF.34.1520	GO:0031981	cellular_component	nuclear lumen	Tb927.4.2740
LmjF.26.0650	GO:0005929	cellular_component	cilium	LmxM.26.0650
LmjF.22.1070	GO:0000902	biological_process	cell morphogenesis	LmxM.22.1070
LmjF.22.1070	GO:0044782	biological_process	cilium organization	LmxM.22.1070
LmjF.22.1070	GO:0036064	cellular_component	ciliary basal body	LmxM.22.1070
LmjF.22.1070	GO:1904158	biological_process	axonemal central apparatus assembly	LmxM.22.1070
LmjF.22.1070	GO:0060285	biological_process	cilium-dependent cell motility	LmxM.22.1070
LmjF.05.0150	GO:0005929	cellular_component	cilium	LmxM.05.0150
LmjF.29.1000	GO:0005929	cellular_component	cilium	LmxM.08_29.1000
LmjF.10.0870	GO:0005654	cellular_component	nucleoplasm	Tb927.1.2530,Tb927.1.2550,LmxM.10.0990,Tb927.1.2490,Tb927.1.2430,Tb927.1.2450,Tb927.1.2470,Tb927.1.2510
LmjF.10.0870	GO:0005634	cellular_component	nucleus	Tb927.1.2530,Tb927.1.2550,Tb927.1.2490,Tb927.1.2430,Tb927.1.2450,Tb927.1.2470,Tb927.1.2510
LmjF.10.0870	GO:0042301	molecular_function	phosphate ion binding	Tb927.1.2430
LmjF.10.0870	GO:0005681	cellular_component	spliceosomal complex	TcCLB.505931.50
LmjF.09.0920	GO:0005929	cellular_component	cilium	Tb927.11.13030,LmxM.09.0910,Tb927.11.13050,Tb927.11.13040,Tb927.11.13020
LmjF.09.0920	GO:0005930	cellular_component	axoneme	Tb927.11.13020
LmjF.09.0920	GO:0097740	cellular_component	paraflagellar rod	Tb927.11.13030,Tb927.11.13020,Tb927.11.13050,Tb927.11.13040
LmjF.09.0920	GO:0005654	cellular_component	nucleoplasm	Tb927.11.13020
LmjF.09.0920	GO:0005737	cellular_component	cytoplasm	Tb927.11.13020
LmjF.16.0940	GO:0005929	cellular_component	cilium	LmxM.16.0940
LmjF.16.0940	GO:0005930	cellular_component	axoneme	Tb927.10.4690
LmjF.36.6300	GO:0060170	cellular_component	ciliary membrane	LmxM.36.6300
LmjF.36.6300	GO:0005515	molecular_function	protein binding	LmxM.36.6300
LmjF.36.6300	GO:0000331	cellular_component	contractile vacuole	TcCLB.506355.10
LmjF.36.6300	GO:0106123	cellular_component	reservosome	TcCLB.506355.10
LmjF.14.0820	GO:0005929	cellular_component	cilium	LmxM.14.0820
LmjF.27.0670	GO:0005929	cellular_component	cilium	LmxM.27.0670
LmjF.30.1760	GO:0051286	cellular_component	cell tip	LmxM.29.1760
LmjF.30.1810	GO:0005929	cellular_component	cilium	LmxM.29.1810
LmjF.21.0120	GO:0005929	cellular_component	cilium	LmxM.21.0120
LmjF.33.0210	GO:0005929	cellular_component	cilium	LmxM.32.0210
LmjF.33.2220	GO:0005929	cellular_component	cilium	LmxM.32.2220
LmjF.04.0550	GO:0005929	cellular_component	cilium	LmxM.04.0550
LmjF.04.0450	GO:0005929	cellular_component	cilium	LmxM.04.0450
LmjF.16.0580	GO:0005929	cellular_component	cilium	LmxM.16.0580
LmjF.16.0580	GO:0097014	cellular_component	ciliary plasm	Tb927.8.5630
LmjF.16.0580	GO:0005654	cellular_component	nucleoplasm	Tb927.8.5630
LmjF.33.2010	GO:0012505	cellular_component	endomembrane system	LmxM.32.2010
LmjF.31.3070	GO:0005886	cellular_component	plasma membrane	LmxM.30.3060
LmjF.31.3070	GO:0033212	biological_process	iron import into cell	LmxM.30.3060
LmjF.31.3070	GO:0015093	molecular_function	ferrous iron transmembrane transporter activity	LmxM.30.3060
LmjF.31.2090	GO:0005829	cellular_component	cytosol	LmxM.30.2090
LmjF.35.4390	GO:0005929	cellular_component	cilium	LmxM.34.4390
LmjF.16.0610	GO:0005654	cellular_component	nucleoplasm	Tb927.1.2530,Tb927.1.2550,LmxM.10.0990,Tb927.1.2490,Tb927.1.2430,Tb927.1.2450,Tb927.1.2470,Tb927.1.2510
LmjF.16.0610	GO:0005634	cellular_component	nucleus	Tb927.1.2530,Tb927.1.2550,Tb927.1.2490,Tb927.1.2430,Tb927.1.2450,Tb927.1.2470,Tb927.1.2510
LmjF.16.0610	GO:0042301	molecular_function	phosphate ion binding	Tb927.1.2430
LmjF.16.0610	GO:0005681	cellular_component	spliceosomal complex	TcCLB.505931.50
LmjF.02.0310	GO:0005929	cellular_component	cilium	LmxM.02.0310
LmjF.19.0520	GO:0005929	cellular_component	cilium	LmxM.19.0520
LmjF.17.0900	GO:0005929	cellular_component	cilium	LmxM.17.0900
LmjF.07.0820	GO:0005929	cellular_component	cilium	LmxM.07.0830
LmjF.09.0100	GO:1990900	cellular_component	ciliary pocket collar	Tb927.11.12150,LmxM.09.0100
LmjF.09.0100	GO:0020016	cellular_component	ciliary pocket	LmxM.09.0100
LmjF.09.0100	GO:0005515	molecular_function	protein binding	Tb927.11.12150
LmjF.09.0100	GO:0000785	cellular_component	chromatin	TcCLB.511127.20
LmjF.10.0970	GO:0005654	cellular_component	nucleoplasm	Tb927.1.2530,Tb927.1.2550,LmxM.10.0990,Tb927.1.2490,Tb927.1.2430,Tb927.1.2450,Tb927.1.2470,Tb927.1.2510
LmjF.10.0970	GO:0005634	cellular_component	nucleus	Tb927.1.2530,Tb927.1.2550,Tb927.1.2490,Tb927.1.2430,Tb927.1.2450,Tb927.1.2470,Tb927.1.2510
LmjF.10.0970	GO:0042301	molecular_function	phosphate ion binding	Tb927.1.2430
LmjF.10.0970	GO:0005681	cellular_component	spliceosomal complex	TcCLB.505931.50
LmjF.27.1130	GO:0005929	cellular_component	cilium	LmxM.27.1130
LmjF.27.1130	GO:0030992	cellular_component	intraciliary transport particle B	Tb927.11.1740
LmjF.22.0900	GO:0005929	cellular_component	cilium	LmxM.22.0900
LmjF.33.2550	GO:0005739	cellular_component	mitochondrion	LmxM.32.2550
LmjF.33.2550	GO:0004449	molecular_function	isocitrate dehydrogenase (NAD+) activity	LmxM.32.2550
LmjF.33.2550	GO:0005829	cellular_component	cytosol	LmxM.32.2550
LmjF.24.0840	GO:0005929	cellular_component	cilium	LmxM.24.0840
LmjF.24.0840	GO:0005930	cellular_component	axoneme	Tb927.11.5510
LmjF.30.3640	GO:0005929	cellular_component	cilium	LmxM.29.3640
LmjF.05.0370	GO:0005929	cellular_component	cilium	LmxM.05.0370
LmjF.26.1950	GO:0071944	cellular_component	cell periphery	LmxM.26.1950
LmjF.26.1950	GO:0005874	cellular_component	microtubule	LmxM.26.1950
LmjF.18.1090	GO:0005929	cellular_component	cilium	LmxM.18.1090
LmjF.36.5850	GO:0005930	cellular_component	axoneme	LmxM.36.5850
LmjF.36.5850	GO:0036064	cellular_component	ciliary basal body	LmxM.36.5850
LmjF.36.5850	GO:0020025	cellular_component	subpellicular microtubule	LmxM.36.5850
LmjF.36.5850	GO:0005515	molecular_function	protein binding	LmxM.36.5850
LmjF.36.5870	GO:0005929	cellular_component	cilium	LmxM.36.5870
LmjF.09.0910	GO:0005929	cellular_component	cilium	Tb927.11.13030,LmxM.09.0910,Tb927.11.13050,Tb927.11.13040,Tb927.11.13020
LmjF.09.0910	GO:0005930	cellular_component	axoneme	Tb927.11.13020
LmjF.09.0910	GO:0097740	cellular_component	paraflagellar rod	Tb927.11.13030,Tb927.11.13020,Tb927.11.13050,Tb927.11.13040
LmjF.09.0910	GO:0005654	cellular_component	nucleoplasm	Tb927.11.13020
LmjF.09.0910	GO:0005737	cellular_component	cytoplasm	Tb927.11.13020
LmjF.10.0490	GO:0046777	biological_process	protein autophosphorylation	LmxM.10.0490
LmjF.10.0490	GO:0031434	molecular_function	mitogen-activated protein kinase kinase binding	LmxM.10.0490
LmjF.10.0490	GO:0097014	cellular_component	ciliary plasm	Tb927.8.3550
LmjF.10.0490	GO:0031981	cellular_component	nuclear lumen	Tb927.8.3550
LmjF.16.1427	GO:0097740	cellular_component	paraflagellar rod	Tb927.8.5010,LmxM.16.1430,Tb927.8.5000,Tb927.8.4980,Tb927.8.4990,Tb927.8.4970
LmjF.16.1427	GO:0005856	cellular_component	cytoskeleton	Tbg972.8.4800,TcIL3000_8_4760,Tbg972.8.4790
LmjF.16.1427	GO:0060285	biological_process	cilium-dependent cell motility	Tb927.8.5010,Tb927.8.5000,Tb927.8.4980,Tb927.8.4990,Tb11.v5.0538,TcCLB.511215.119,Tb927.8.4970
LmjF.16.1427	GO:0044458	biological_process	motile cilium assembly	Tb927.8.5010,Tb927.8.5000,Tb927.8.4980,Tb927.8.4990,Tb11.v5.0538,Tb927.8.4970
LmjF.16.1427	GO:0000785	cellular_component	chromatin	TcCLB.511215.119
LmjF.16.0570	GO:0005654	cellular_component	nucleoplasm	Tb927.1.2530,Tb927.1.2550,LmxM.10.0990,Tb927.1.2490,Tb927.1.2430,Tb927.1.2450,Tb927.1.2470,Tb927.1.2510
LmjF.16.0570	GO:0005634	cellular_component	nucleus	Tb927.1.2530,Tb927.1.2550,Tb927.1.2490,Tb927.1.2430,Tb927.1.2450,Tb927.1.2470,Tb927.1.2510
LmjF.16.0570	GO:0042301	molecular_function	phosphate ion binding	Tb927.1.2430
LmjF.16.0570	GO:0005681	cellular_component	spliceosomal complex	TcCLB.505931.50
LmjF.16.0575	GO:0005654	cellular_component	nucleoplasm	Tb927.1.2530,Tb927.1.2550,LmxM.10.0990,Tb927.1.2490,Tb927.1.2430,Tb927.1.2450,Tb927.1.2470,Tb927.1.2510
LmjF.16.0575	GO:0005634	cellular_component	nucleus	Tb927.1.2530,Tb927.1.2550,Tb927.1.2490,Tb927.1.2430,Tb927.1.2450,Tb927.1.2470,Tb927.1.2510
LmjF.16.0575	GO:0042301	molecular_function	phosphate ion binding	Tb927.1.2430
LmjF.16.0575	GO:0005681	cellular_component	spliceosomal complex	TcCLB.505931.50
LmjF.34.0690	GO:0120119	cellular_component	flagellum attachment zone	LmxM.33.0690
LmjF.28.2610	GO:0005929	cellular_component	cilium	LmxM.28.2610
LmjF.19.1420	GO:0005764	cellular_component	lysosome	LmxM.19.1420
LmjF.29.0660	GO:0005929	cellular_component	cilium	LmxM.08_29.0660
LmjF.33.0900	GO:0005929	cellular_component	cilium	LmxM.32.0900
LmjF.29.1100	GO:0005929	cellular_component	cilium	LmxM.08_29.1100
LmjF.29.1100	GO:0005737	cellular_component	cytoplasm	Tb927.3.5060
LmjF.35.2210	GO:0005886	cellular_component	plasma membrane	LmxM.34.2221
LmjF.35.2210	GO:0020018	cellular_component	ciliary pocket membrane	LmxM.34.2221
LmjF.35.2210	GO:0031410	cellular_component	cytoplasmic vesicle	LmxM.34.2221
LmjF.35.2210	GO:0044877	molecular_function	protein-containing complex binding	Tb927.9.13860,Tb927.9.13785,Tb927.9.13820,Tb927.9.13920,Tb927.9.13795
LmjF.35.2210	GO:0005515	molecular_function	protein binding	Tb927.9.13860,Tb927.9.13785,Tb927.9.13820,Tb927.9.13920,Tb927.9.13795
LmjF.35.2210	GO:0005929	cellular_component	cilium	Tb927.9.13860,Tb927.9.13785,Tb927.9.13820,Tb927.9.13920,Tb927.9.13795
LmjF.35.2210	GO:0120280	cellular_component	ciliary pro-basal body	Tb927.9.13820
LmjF.35.2210	GO:0005739	cellular_component	mitochondrion	Tb927.9.13820
LmjF.35.2210	GO:0005654	cellular_component	nucleoplasm	Tb927.9.13820
LmjF.35.2210	GO:0120119	cellular_component	flagellum attachment zone	Tb927.9.13820,Tb927.9.13860
LmjF.35.2210	GO:0005737	cellular_component	cytoplasm	Tb927.9.13820
LmjF.35.2210	GO:0015630	cellular_component	microtubule cytoskeleton	C4B63_2g166c,C3747_268g105c,C3747_1g318c,C3747_1g319c,TcBrA4_0063250,TcYC6_0068230,TcCLB.510755.89
LmjF.35.2210	GO:0007010	biological_process	cytoskeleton organization	C4B63_2g166c,C3747_268g105c,C3747_1g318c,C3747_1g319c,TcBrA4_0063250,TcYC6_0068230,TcCLB.510755.89
LmjF.35.2210	GO:0000785	cellular_component	chromatin	TcCLB.510755.89
LmjF.35.2210	GO:0106123	cellular_component	reservosome	TcCLB.508413.68,TcCLB.508413.76
LmjF.35.2220	GO:0005886	cellular_component	plasma membrane	LmxM.34.2221
LmjF.35.2220	GO:0020018	cellular_component	ciliary pocket membrane	LmxM.34.2221
LmjF.35.2220	GO:0031410	cellular_component	cytoplasmic vesicle	LmxM.34.2221
LmjF.35.2220	GO:0044877	molecular_function	protein-containing complex binding	Tb927.9.13860,Tb927.9.13785,Tb927.9.13820,Tb927.9.13920,Tb927.9.13795
LmjF.35.2220	GO:0005515	molecular_function	protein binding	Tb927.9.13860,Tb927.9.13785,Tb927.9.13820,Tb927.9.13920,Tb927.9.13795
LmjF.35.2220	GO:0005929	cellular_component	cilium	Tb927.9.13860,Tb927.9.13785,Tb927.9.13820,Tb927.9.13920,Tb927.9.13795
LmjF.35.2220	GO:0120280	cellular_component	ciliary pro-basal body	Tb927.9.13820
LmjF.35.2220	GO:0005739	cellular_component	mitochondrion	Tb927.9.13820
LmjF.35.2220	GO:0005654	cellular_component	nucleoplasm	Tb927.9.13820
LmjF.35.2220	GO:0120119	cellular_component	flagellum attachment zone	Tb927.9.13820,Tb927.9.13860
LmjF.35.2220	GO:0005737	cellular_component	cytoplasm	Tb927.9.13820
LmjF.35.2220	GO:0015630	cellular_component	microtubule cytoskeleton	C4B63_2g166c,C3747_268g105c,C3747_1g318c,C3747_1g319c,TcBrA4_0063250,TcYC6_0068230,TcCLB.510755.89
LmjF.35.2220	GO:0007010	biological_process	cytoskeleton organization	C4B63_2g166c,C3747_268g105c,C3747_1g318c,C3747_1g319c,TcBrA4_0063250,TcYC6_0068230,TcCLB.510755.89
LmjF.35.2220	GO:0000785	cellular_component	chromatin	TcCLB.510755.89
LmjF.35.2220	GO:0106123	cellular_component	reservosome	TcCLB.508413.68,TcCLB.508413.76
LmjF.36.3180	GO:0005929	cellular_component	cilium	LmxM.36.3180
LmjF.21.1110	GO:0005929	cellular_component	cilium	LmxM.21.1110
LmjF.22.0140	GO:0005929	cellular_component	cilium	LmxM.22.0140
LmjF.34.0560	GO:0005929	cellular_component	cilium	LmxM.33.0560
LmjF.25.1600	GO:0005929	cellular_component	cilium	LmxM.25.1600
LmjF.29.2800	GO:0005929	cellular_component	cilium	LmxM.08_29.2800
LmjF.28.2750	GO:0005886	cellular_component	plasma membrane	LmxM.28.2740
LmjF.28.2750	GO:0005576	cellular_component	extracellular region	LmxM.28.2740
LmjF.28.2750	GO:0031639	biological_process	plasminogen activation	LmxM.28.2740
LmjF.28.2750	GO:0003729	molecular_function	mRNA binding	Tb927.11.11360,Tb927.11.11370
LmjF.28.2750	GO:0005681	cellular_component	spliceosomal complex	TcCLB.511211.120,TcCLB.511211.130
LmjF.28.2750	GO:0106123	cellular_component	reservosome	TcCLB.511211.120,TcCLB.511211.130
LmjF.02.0550	GO:0005929	cellular_component	cilium	LmxM.02.0550
LmjF.36.3620	GO:0005929	cellular_component	cilium	LmxM.36.3620
LmjF.36.3620	GO:0097740	cellular_component	paraflagellar rod	Tb927.11.9860
LmjF.36.3620	GO:0097014	cellular_component	ciliary plasm	Tb927.11.9860
LmjF.36.3620	GO:0031981	cellular_component	nuclear lumen	Tb927.11.9860
LmjF.36.3620	GO:0000785	cellular_component	chromatin	TcCLB.507165.30
LmjF.20.1180	GO:0005929	cellular_component	cilium	LmxM.20.1180
LmjF.16.1430	GO:0097740	cellular_component	paraflagellar rod	Tb927.8.5010,LmxM.16.1430,Tb927.8.5000,Tb927.8.4980,Tb927.8.4990,Tb927.8.4970
LmjF.16.1430	GO:0005856	cellular_component	cytoskeleton	Tbg972.8.4800,TcIL3000_8_4760,Tbg972.8.4790
LmjF.16.1430	GO:0060285	biological_process	cilium-dependent cell motility	Tb927.8.5010,Tb927.8.5000,Tb927.8.4980,Tb927.8.4990,Tb11.v5.0538,TcCLB.511215.119,Tb927.8.4970
LmjF.16.1430	GO:0044458	biological_process	motile cilium assembly	Tb927.8.5010,Tb927.8.5000,Tb927.8.4980,Tb927.8.4990,Tb11.v5.0538,Tb927.8.4970
LmjF.16.1430	GO:0000785	cellular_component	chromatin	TcCLB.511215.119
LmjF.29.0820	GO:0005764	cellular_component	lysosome	LmxM.08_29.0820
LmjF.29.0820	GO:0010608	biological_process	post-transcriptional regulation of gene expression	Tb927.6.560,Tb1125.6.560,Tb427_060009000
LmjF.29.0820	GO:0097014	cellular_component	ciliary plasm	Tb927.6.560
LmjF.29.0820	GO:0031981	cellular_component	nuclear lumen	Tb927.6.560
LmjF.29.0820	GO:0106123	cellular_component	reservosome	TcCLB.510535.100
LmjF.31.0020	GO:0006855	biological_process	xenobiotic transmembrane transport	LmxM.30.0020
LmjF.31.0020	GO:0042910	molecular_function	xenobiotic transmembrane transporter activity	LmxM.30.0020
LmjF.10.1230	GO:0106303	biological_process	mannogen metabolic process	LmxM.10.1230
LmjF.33.2850	GO:0031410	cellular_component	cytoplasmic vesicle	LmxM.32.2850
LmjF.14.0130	GO:0005929	cellular_component	cilium	LmxM.14.0130
LmjF.14.0130	GO:0005930	cellular_component	axoneme	Tb927.7.4570
LmjF.16.1425	GO:0097740	cellular_component	paraflagellar rod	Tb927.8.5010,LmxM.16.1430,Tb927.8.5000,Tb927.8.4980,Tb927.8.4990,Tb927.8.4970
LmjF.16.1425	GO:0005856	cellular_component	cytoskeleton	Tbg972.8.4800,TcIL3000_8_4760,Tbg972.8.4790
LmjF.16.1425	GO:0060285	biological_process	cilium-dependent cell motility	Tb927.8.5010,Tb927.8.5000,Tb927.8.4980,Tb927.8.4990,Tb11.v5.0538,TcCLB.511215.119,Tb927.8.4970
LmjF.16.1425	GO:0044458	biological_process	motile cilium assembly	Tb927.8.5010,Tb927.8.5000,Tb927.8.4980,Tb927.8.4990,Tb11.v5.0538,Tb927.8.4970
LmjF.16.1425	GO:0000785	cellular_component	chromatin	TcCLB.511215.119
LmjF.16.1550	GO:0005929	cellular_component	cilium	LmxM.16.1550
LmjF.32.1760	GO:0005929	cellular_component	cilium	LmxM.31.1760
LmjF.13.1180	GO:0005929	cellular_component	cilium	LmxM.13.1180
LmjF.13.1180	GO:0005930	cellular_component	axoneme	Tb927.11.3660
LmjF.09.1310	GO:0005737	cellular_component	cytoplasm	LmxM.09.1310
LmjF.33.2640	GO:0005929	cellular_component	cilium	LmxM.32.2640
LmjF.09.0210	GO:0005929	cellular_component	cilium	LmxM.09.0210
LmjF.32.1980	GO:0005929	cellular_component	cilium	LmxM.31.1980
LmjF.13.0240	GO:0005929	cellular_component	cilium	LmxM.13.0240
LmjF.30.3360	GO:0005929	cellular_component	cilium	LmxM.29.3360
LmjF.08.1190	GO:0005929	cellular_component	cilium	LmxM.08.1190
LmjF.10.0990	GO:0005654	cellular_component	nucleoplasm	Tb927.1.2530,Tb927.1.2550,LmxM.10.0990,Tb927.1.2490,Tb927.1.2430,Tb927.1.2450,Tb927.1.2470,Tb927.1.2510
LmjF.10.0990	GO:0005634	cellular_component	nucleus	Tb927.1.2530,Tb927.1.2550,Tb927.1.2490,Tb927.1.2430,Tb927.1.2450,Tb927.1.2470,Tb927.1.2510
LmjF.10.0990	GO:0042301	molecular_function	phosphate ion binding	Tb927.1.2430
LmjF.10.0990	GO:0005681	cellular_component	spliceosomal complex	TcCLB.505931.50
LmjF.27.0860	GO:0005929	cellular_component	cilium	LmxM.27.0860
LmjF.31.3150	GO:0005929	cellular_component	cilium	LmxM.30.3150
LmjF.09.0930	GO:0005929	cellular_component	cilium	Tb927.11.13030,LmxM.09.0910,Tb927.11.13050,Tb927.11.13040,Tb927.11.13020
LmjF.09.0930	GO:0005930	cellular_component	axoneme	Tb927.11.13020
LmjF.09.0930	GO:0097740	cellular_component	paraflagellar rod	Tb927.11.13030,Tb927.11.13020,Tb927.11.13050,Tb927.11.13040
LmjF.09.0930	GO:0005654	cellular_component	nucleoplasm	Tb927.11.13020
LmjF.09.0930	GO:0005737	cellular_component	cytoplasm	Tb927.11.13020
LmjF.34.2480	GO:0005929	cellular_component	cilium	LmxM.33.2480
LmjF.30.0880	GO:0005929	cellular_component	cilium	LmxM.29.0880
LmjF.30.0880	GO:0020015	cellular_component	glycosome	Tb927.6.2300
LmjF.30.0880	GO:0031981	cellular_component	nuclear lumen	Tb927.6.2300
LmjF.10.1250	GO:0106303	biological_process	mannogen metabolic process	LmxM.10.1250
LmjF.10.1280	GO:0106303	biological_process	mannogen metabolic process	LmxM.10.1280
LmjF.29.2440	GO:0005929	cellular_component	cilium	LmxM.08_29.2440
LmjF.33.0140	GO:0005929	cellular_component	cilium	LmxM.32.0140
LmjF.26.0500	GO:0005929	cellular_component	cilium	LmxM.26.0500
LmjF.26.0500	GO:0000785	cellular_component	chromatin	TcCLB.503579.20
LmjF.20.1400	GO:0005929	cellular_component	cilium	LmxM.20.1400
LmjF.20.1400	GO:0000785	cellular_component	chromatin	TcCLB.510955.40
LmjF.10.0280	GO:0005929	cellular_component	cilium	LmxM.10.0280
LmjF.33.2260	GO:0005764	cellular_component	lysosome	LmxM.32.2260
LmjF.33.2260	GO:0030139	cellular_component	endocytic vesicle	LmxM.32.2260
LmjF.36.5970	GO:0020016	cellular_component	ciliary pocket	LmxM.36.5970
LmjF.27.1630	GO:0005929	cellular_component	cilium	LmxM.27.1630
LmjF.23.1020	GO:0005929	cellular_component	cilium	LmxM.23.1020
LmjF.35.4010	GO:0005929	cellular_component	cilium	LmxM.34.4010
LmjF.35.4010	GO:0097740	cellular_component	paraflagellar rod	Tb927.9.11030
LmjF.35.4010	GO:0020015	cellular_component	glycosome	Tb927.9.11030
LmjF.35.4010	GO:0005952	cellular_component	cAMP-dependent protein kinase complex	Tb927.9.11030
LmjF.28.2740	GO:0005886	cellular_component	plasma membrane	LmxM.28.2740
LmjF.28.2740	GO:0005576	cellular_component	extracellular region	LmxM.28.2740
LmjF.28.2740	GO:0031639	biological_process	plasminogen activation	LmxM.28.2740
LmjF.28.2740	GO:0003729	molecular_function	mRNA binding	Tb927.11.11360,Tb927.11.11370
LmjF.28.2740	GO:0005681	cellular_component	spliceosomal complex	TcCLB.511211.120,TcCLB.511211.130
LmjF.28.2740	GO:0106123	cellular_component	reservosome	TcCLB.511211.120,TcCLB.511211.130
LmjF.12.1120	GO:0020016	cellular_component	ciliary pocket	LmxM.12.1120
LmjF.28.0090	GO:0005929	cellular_component	cilium	LmxM.28.0090
LmjF.19.1150	GO:0120121	cellular_component	tripartite attachment complex	LmxM.19.1150
LmjF.14.0960	GO:0071076	biological_process	RNA 3' uridylation	LtaPh_1409400
LmjF.14.0960	GO:0051260	biological_process	protein homooligomerization	LtaPh_1409400
LmjF.30.1205	GO:0097525	cellular_component	spliceosomal snRNP complex	Tb1125.6.2700,Tb427_060032100,Tb927.6.2700
LmjF.30.1205	GO:0000365	biological_process	mRNA trans splicing, via spliceosome	Tb1125.6.2700,Tb427_060032100,Tb927.6.2700
LmjF.30.1205	GO:0005654	cellular_component	nucleoplasm	Tb927.6.2700
LmjF.26.0005	GO:0005634	cellular_component	nucleus	Tb1125.5.4030,Tb427_050047100,Tb927.5.4030
LmjF.26.0005	GO:0000365	biological_process	mRNA trans splicing, via spliceosome	Tb1125.5.4030,Tb427_050047100,Tb927.5.4030
LmjF.26.0005	GO:0097014	cellular_component	ciliary plasm	Tb927.5.4030
LmjF.26.0005	GO:0005654	cellular_component	nucleoplasm	Tb927.5.4030
LmjF.26.0005	GO:0031981	cellular_component	nuclear lumen	Tb927.5.4030
LmjF.27.0760	GO:0020016	cellular_component	ciliary pocket	Tb1125.8.890,Tb927.8.890,Tb427_080009100
LmjF.27.0760	GO:0010608	biological_process	post-transcriptional regulation of gene expression	Tb1125.8.890,Tb927.8.890,Tb427_080009100
LmjF.27.0760	GO:0030133	cellular_component	transport vesicle	Tb927.8.890
LmjF.35.4130	GO:0042162	molecular_function	telomeric DNA binding	Tb927.9.10770,Tb427_090061600,Tb1125.9.10770
LmjF.35.4130	GO:0010608	biological_process	post-transcriptional regulation of gene expression	Tb927.9.10770,Tb427_090061600,Tb1125.9.10770
LmjF.35.4130	GO:0000785	cellular_component	chromatin	TcCLB.508461.140
LmjF.15.1040	GO:0020015	cellular_component	glycosome	Tb927.9.5770,Tb1125.9.5860,Tb1125.9.5770,Tb927.9.5860,Tb427_090032000,Tb427_090031800
LmjF.15.1040	GO:0015042	molecular_function	trypanothione-disulfide reductase (NADPH) activity	Tb927.9.5770,Tbg972.9.3070,Tbg972.9.3050,Tb927.9.5860
LmjF.15.1040	GO:0030515	molecular_function	snoRNA binding	Tb927.9.5770,Tb927.9.5860
LmjF.15.1040	GO:0005634	cellular_component	nucleus	Tb927.9.5770,Tb927.9.5860
LmjF.36.6270	GO:0009408	biological_process	response to heat	Tb927.10.8540,Tb1125.10.8540,Tb427_100092200
LmjF.36.6270	GO:0000785	cellular_component	chromatin	TcCLB.511043.30
LmjF.15.1080	GO:0020015	cellular_component	glycosome	Tb927.9.5770,Tb1125.9.5860,Tb1125.9.5770,Tb927.9.5860,Tb427_090032000,Tb427_090031800
LmjF.15.1080	GO:0015042	molecular_function	trypanothione-disulfide reductase (NADPH) activity	Tb927.9.5770,Tbg972.9.3050,Tb927.9.5860,Tbg972.9.3070,TcIL3000_9_1970
LmjF.15.1080	GO:0030515	molecular_function	snoRNA binding	Tb927.9.5770,Tb927.9.5860
LmjF.15.1080	GO:0005634	cellular_component	nucleus	Tb927.9.5770,Tb927.9.5860
LmjF.15.1080	GO:0106123	cellular_component	reservosome	TcCLB.509445.10,TcCLB.487507.10,TcCLB.505983.9
LmjF.15.1080	GO:0000785	cellular_component	chromatin	TcCLB.487507.10
LmjF.33.2730	GO:0043489	biological_process	RNA stabilization	Tb1125.2.3800,Tb427_020017600
LmjF.33.2730	GO:0031019	cellular_component	mitochondrial mRNA editing complex	Tb927.2.3800
LmjF.33.2730	GO:0090615	biological_process	mitochondrial mRNA processing	Tb927.2.3800
LmjF.33.2730	GO:0005759	cellular_component	mitochondrial matrix	Tb927.2.3800
LmjF.33.2730	GO:0005681	cellular_component	spliceosomal complex	TcCLB.506235.20
LmjF.21.0250	GO:0034214	biological_process	protein hexamerization	Tb427_100023600,Tb927.10.2010,Tb1125.10.2010
LmjF.21.0250	GO:0005929	cellular_component	cilium	Tb427_100023600,Tb1125.10.2010
LmjF.21.0250	GO:0000785	cellular_component	chromatin	TcCLB.508951.20
LmjF.21.0250	GO:0106123	cellular_component	reservosome	TcCLB.508951.20
LmjF.35.4460	GO:0005634	cellular_component	nucleus	Tb1125.9.10250,Tb927.9.10250,Tb427_090058100
LmjF.35.4460	GO:0097525	cellular_component	spliceosomal snRNP complex	Tb1125.9.10250,Tb927.9.10250,Tb427_090058100
LmjF.35.4460	GO:0000365	biological_process	mRNA trans splicing, via spliceosome	Tb1125.9.10250,Tb927.9.10250,Tb427_090058100
LmjF.06.0960	GO:0051301	biological_process	cell division	Tb927.7.5580,Tb1125.7.5580,Tb427_070061500
LmjF.06.0960	GO:0097014	cellular_component	ciliary plasm	Tb927.7.5580
LmjF.06.0960	GO:0031981	cellular_component	nuclear lumen	Tb927.7.5580
LmjF.30.3015	GO:0097525	cellular_component	spliceosomal snRNP complex	Tb927.6.4340,Tb427_060048500,Tb1125.6.4340
LmjF.30.3015	GO:0000365	biological_process	mRNA trans splicing, via spliceosome	Tb927.6.4340,Tb427_060048500,Tb1125.6.4340
LmjF.30.3015	GO:0005515	molecular_function	protein binding	Tb927.6.4340
LmjF.30.3015	GO:0005730	cellular_component	nucleolus	Tb927.6.4340
LmjF.30.3015	GO:0005654	cellular_component	nucleoplasm	Tb927.6.4340
LmjF.30.3015	GO:0030620	molecular_function	U2 snRNA binding	Tb927.6.4340
LmjF.30.3015	GO:0005681	cellular_component	spliceosomal complex	TcCLB.506943.114
LmjF.10.0910	GO:0006897	biological_process	endocytosis	Tb1125.8.4330,Tb427_080048200,Tb927.8.4330
LmjF.10.0910	GO:0030133	cellular_component	transport vesicle	Tb927.8.4330
LmjF.10.0910	GO:0006970	biological_process	response to osmotic stress	TcCLB.511407.60
LmjF.01.0500	GO:0005783	cellular_component	endoplasmic reticulum	Tb1125.9.4200,Tb927.9.4200
LmjF.01.0500	GO:0004321	molecular_function	fatty-acyl-CoA synthase activity	Tb1125.9.4200,Tbg972.9.2200,Tb927.9.4200,TcIL3000_9_1330
LmjF.01.0500	GO:0006631	biological_process	fatty acid metabolic process	Tb1125.9.4200,Tbg972.9.2200,Tb927.9.4200,TcIL3000_9_1330
LmjF.33.1840	GO:0005737	cellular_component	cytoplasm	Tb927.8.4770,Tb427_080052800,Tb1125.8.4770
LmjF.33.1840	GO:0106123	cellular_component	reservosome	TcCLB.508837.74
LmjF.01.0470	GO:0004321	molecular_function	fatty-acyl-CoA synthase activity	Tbg972.9.2190,Tb927.9.4190
LmjF.01.0470	GO:0006631	biological_process	fatty acid metabolic process	Tbg972.9.2190,Tb927.9.4190
LmjF.01.0470	GO:0020015	cellular_component	glycosome	Tb927.9.4190
LmjF.01.0470	GO:0005739	cellular_component	mitochondrion	Tb927.9.4190
LmjF.01.0470	GO:0005741	cellular_component	mitochondrial outer membrane	Tb927.9.4190
LmjF.01.0470	GO:0005759	cellular_component	mitochondrial matrix	Tb927.9.4190
LmjF.01.0470	GO:0106123	cellular_component	reservosome	TcCLB.506829.100
LmjF.01.0520	GO:0004321	molecular_function	fatty-acyl-CoA synthase activity	Tb927.9.4210,Tbg972.9.2210,TcIL3000_9_1350
LmjF.01.0520	GO:0006631	biological_process	fatty acid metabolic process	Tb927.9.4210,Tbg972.9.2210,TcIL3000_9_1350
LmjF.13.1210	GO:0009897	cellular_component	external side of plasma membrane	Tb927.11.3610,Tbg972.11.4110,Tb927.11.3620
LmjF.13.1210	GO:0030133	cellular_component	transport vesicle	Tb927.11.3610
LmjF.13.1210	GO:0005783	cellular_component	endoplasmic reticulum	Tb927.11.3620
LmjF.32.3790	GO:0005956	cellular_component	protein kinase CK2 complex	Tbg972.11.18430,Tb927.11.16390
LmjF.32.3790	GO:0120280	cellular_component	ciliary pro-basal body	Tb927.11.16390
LmjF.32.3790	GO:0005929	cellular_component	cilium	Tb927.11.16390
LmjF.32.3790	GO:0097014	cellular_component	ciliary plasm	Tb927.11.16390
LmjF.32.3790	GO:0031981	cellular_component	nuclear lumen	Tb927.11.16390
LmjF.32.3790	GO:0036064	cellular_component	ciliary basal body	Tb927.11.16390
LmjF.36.5380	GO:0008137	molecular_function	NADH dehydrogenase (ubiquinone) activity	Tbg972.10.11540,TcIL3000_10_8200
LmjF.36.5380	GO:0005759	cellular_component	mitochondrial matrix	Tb927.10.9440
LmjF.36.5380	GO:0005739	cellular_component	mitochondrion	Tb927.10.9440
LmjF.36.5380	GO:0000331	cellular_component	contractile vacuole	TcCLB.506839.70
LmjF.32.2820	GO:0004175	molecular_function	endopeptidase activity	Tb927.11.16030,Tbg972.11.17960
LmjF.34.3080	GO:0016049	biological_process	cell growth	TvY486_0401320,Tbg972.4.1510,TcIL3000_4_1200
LmjF.34.3080	GO:0005654	cellular_component	nucleoplasm	Tb927.4.1630
LmjF.32.1070	GO:0097525	cellular_component	spliceosomal snRNP complex	Tb427_110161000,Tb927.11.14310
LmjF.32.1070	GO:0000365	biological_process	mRNA trans splicing, via spliceosome	Tb427_110161000,Tb927.11.14310
LmjF.32.1070	GO:0031981	cellular_component	nuclear lumen	Tb927.11.14310
LmjF.32.1070	GO:0005681	cellular_component	spliceosomal complex	TcCLB.511725.174
LmjF.06.1170	GO:0000902	biological_process	cell morphogenesis	Tb927.7.5760
LmjF.06.1170	GO:0005515	molecular_function	protein binding	Tb927.7.5760
LmjF.06.1170	GO:0042254	biological_process	ribosome biogenesis	Tb927.7.5760
LmjF.06.1170	GO:0006364	biological_process	rRNA processing	Tb927.7.5760
LmjF.06.1170	GO:0005643	cellular_component	nuclear pore	Tb927.7.5760
LmjF.14.0780	GO:0005759	cellular_component	mitochondrial matrix	Tb927.7.4140
LmjF.14.0780	GO:0005761	cellular_component	mitochondrial ribosome	TcCLB.510989.40
LmjF.15.0970	GO:0097014	cellular_component	ciliary plasm	Tb927.9.6040
LmjF.15.0990	GO:0005739	cellular_component	mitochondrion	Tb927.9.5960
LmjF.15.0990	GO:0000331	cellular_component	contractile vacuole	TcCLB.504949.30
LmjF.15.0990	GO:0045273	cellular_component	respiratory chain complex II (succinate dehydrogenase)	TcCLB.504949.30
LmjF.15.0990	GO:0048039	molecular_function	ubiquinone binding	TcCLB.504949.30
LmjF.15.1010	GO:0005759	cellular_component	mitochondrial matrix	Tb927.9.5900
LmjF.15.1010	GO:0020023	cellular_component	kinetoplast	Tb927.9.5900
LmjF.15.1150	GO:0005654	cellular_component	nucleoplasm	Tb927.9.5800
LmjF.15.1150	GO:0005730	cellular_component	nucleolus	Tb927.9.5800
LmjF.36.3200	GO:0030133	cellular_component	transport vesicle	Tb927.11.9520
LmjF.35.2950	GO:0140525	cellular_component	antipodal site	Tb927.9.12770
LmjF.35.2950	GO:0005759	cellular_component	mitochondrial matrix	Tb927.9.12770
LmjF.27.0160	GO:0030133	cellular_component	transport vesicle	Tb927.3.750
LmjF.27.0180	GO:0030133	cellular_component	transport vesicle	Tb927.3.770
LmjF.27.0180	GO:0005737	cellular_component	cytoplasm	Tb927.3.770
LmjF.27.0180	GO:0005761	cellular_component	mitochondrial ribosome	TcCLB.511867.40
LmjF.32.0490	GO:0030133	cellular_component	transport vesicle	Tb927.11.13750
LmjF.32.0570	GO:0030133	cellular_component	transport vesicle	Tb927.11.13810
LmjF.35.4820	GO:0005811	cellular_component	lipid droplet	Tb927.9.9710
LmjF.35.4850	GO:0005654	cellular_component	nucleoplasm	Tb927.9.9670
LmjF.36.6190	GO:0030133	cellular_component	transport vesicle	Tb927.10.8620
LmjF.36.6190	GO:0005759	cellular_component	mitochondrial matrix	Tb927.10.8620
LmjF.36.6190	GO:0005739	cellular_component	mitochondrion	Tb927.10.8620
LmjF.36.6190	GO:0005761	cellular_component	mitochondrial ribosome	TcCLB.511041.10
LmjF.04.0300	GO:0005759	cellular_component	mitochondrial matrix	Tb927.9.7200
LmjF.04.0300	GO:0009410	biological_process	response to xenobiotic stimulus	Tb927.9.7200
LmjF.27.0550	GO:0005634	cellular_component	nucleus	Tb927.11.9550
LmjF.27.0550	GO:0005654	cellular_component	nucleoplasm	Tb927.11.9550
LmjF.27.0550	GO:0005730	cellular_component	nucleolus	Tb927.11.9550
LmjF.09.1120	GO:0005759	cellular_component	mitochondrial matrix	Tb927.11.13280
LmjF.09.1120	GO:0016556	biological_process	mRNA modification	Tb927.11.13280
LmjF.09.1120	GO:0005515	molecular_function	protein binding	Tb927.11.13280
LmjF.09.1120	GO:0000331	cellular_component	contractile vacuole	TcCLB.506755.260
LmjF.09.1120	GO:0000785	cellular_component	chromatin	TcCLB.506755.260
LmjF.09.1120	GO:0106123	cellular_component	reservosome	TcCLB.506755.260
LmjF.09.1130	GO:0016031	biological_process	tRNA import into mitochondrion	Tb927.11.13290
LmjF.09.1130	GO:0005741	cellular_component	mitochondrial outer membrane	Tb927.11.13290
LmjF.09.1130	GO:0005515	molecular_function	protein binding	Tb927.11.13290
LmjF.09.1130	GO:0000331	cellular_component	contractile vacuole	TcCLB.506755.250
LmjF.29.2140	GO:0005783	cellular_component	endoplasmic reticulum	Tb927.3.4650
LmjF.29.2140	GO:0106123	cellular_component	reservosome	TcCLB.510329.90
LmjF.29.2160	GO:0030133	cellular_component	transport vesicle	Tb927.3.4680
LmjF.26.0115	GO:0005759	cellular_component	mitochondrial matrix	Tb927.7.1800
LmjF.26.0115	GO:0005739	cellular_component	mitochondrion	Tb927.7.1800
LmjF.08.0030	GO:0030133	cellular_component	transport vesicle	Tb927.5.3560
LmjF.08.0030	GO:0106123	cellular_component	reservosome	TcCLB.511649.130,TcCLB.507811.60
LmjF.35.0690	GO:0005739	cellular_component	mitochondrion	Tb927.10.3770
LmjF.35.0690	GO:0005759	cellular_component	mitochondrial matrix	Tb927.10.3770
LmjF.35.0690	GO:0020023	cellular_component	kinetoplast	Tb927.10.3770
LmjF.22.0270	GO:0005758	cellular_component	mitochondrial intermembrane space	Tb927.7.2200
LmjF.22.0270	GO:0005759	cellular_component	mitochondrial matrix	Tb927.7.2200
LmjF.22.0270	GO:0005515	molecular_function	protein binding	Tb927.7.2200
LmjF.22.0270	GO:0005739	cellular_component	mitochondrion	Tb927.7.2200
LmjF.34.3820	GO:0005737	cellular_component	cytoplasm	Tb927.4.920
LmjF.25.1430	GO:0030992	cellular_component	intraciliary transport particle B	Tb927.3.1110
LmjF.25.1445	GO:0005759	cellular_component	mitochondrial matrix	Tb927.3.1080
LmjF.30.0620	GO:0005515	molecular_function	protein binding	Tb927.6.2050
LmjF.30.0620	GO:1990904	cellular_component	ribonucleoprotein complex	Tb927.6.2050
LmjF.30.0620	GO:0006364	biological_process	rRNA processing	Tb927.6.2050
LmjF.30.0620	GO:0042273	biological_process	ribosomal large subunit biogenesis	Tb927.6.2050
LmjF.30.0620	GO:0017148	biological_process	negative regulation of translation	Tb927.6.2050
LmjF.30.0620	GO:0008097	molecular_function	5S rRNA binding	Tb927.6.2050
LmjF.30.0730	GO:0005739	cellular_component	mitochondrion	Tb927.6.2170
LmjF.30.0730	GO:0005759	cellular_component	mitochondrial matrix	Tb927.6.2170
LmjF.30.0730	GO:0020023	cellular_component	kinetoplast	Tb927.6.2170
LmjF.30.0730	GO:0000331	cellular_component	contractile vacuole	TcCLB.509045.20
LmjF.30.0730	GO:0005681	cellular_component	spliceosomal complex	TcCLB.509045.20
LmjF.18.1370	GO:0005737	cellular_component	cytoplasm	Tb927.10.12710
LmjF.18.1370	GO:0009408	biological_process	response to heat	Tb927.10.12710
LmjF.19.0030	GO:0042301	molecular_function	phosphate ion binding	Tb927.10.10460
LmjF.19.0030	GO:0005654	cellular_component	nucleoplasm	Tb927.10.10560,Tb927.10.10470,Tb927.10.10570,Tb927.10.10590,Tb927.10.10515,Tb927.10.10490,Tb927.10.10550,Tb927.10.10540,Tb927.10.10530,Tb927.10.10480,Tb927.10.10580,Tb927.10.10460,Tb927.10.10500,Tb927.10.10520,Tb927.10.10510
LmjF.19.0040	GO:0042301	molecular_function	phosphate ion binding	Tb927.10.10460
LmjF.19.0040	GO:0005654	cellular_component	nucleoplasm	Tb927.10.10560,Tb927.10.10470,Tb927.10.10570,Tb927.10.10590,Tb927.10.10515,Tb927.10.10490,Tb927.10.10550,Tb927.10.10540,Tb927.10.10530,Tb927.10.10480,Tb927.10.10580,Tb927.10.10460,Tb927.10.10500,Tb927.10.10520,Tb927.10.10510
LmjF.24.0240	GO:0005654	cellular_component	nucleoplasm	Tb927.11.4970
LmjF.26.2610	GO:0005743	cellular_component	mitochondrial inner membrane	Tb927.9.1400
LmjF.36.6370	GO:0005643	cellular_component	nuclear pore	Tb927.10.7680
LmjF.33.0410	GO:0005654	cellular_component	nucleoplasm	Tb927.10.11020
LmjF.33.0410	GO:0005515	molecular_function	protein binding	TcCLB.507711.320,Tb927.10.11020
LmjF.33.0450	GO:0005741	cellular_component	mitochondrial outer membrane	Tb927.10.11060
LmjF.33.0450	GO:0005739	cellular_component	mitochondrion	Tb927.10.11060
LmjF.33.0600	GO:0020023	cellular_component	kinetoplast	Tb927.10.11260
LmjF.33.0600	GO:0005743	cellular_component	mitochondrial inner membrane	Tb927.10.11260
LmjF.33.0600	GO:0005739	cellular_component	mitochondrion	Tb927.10.11260
LmjF.33.0600	GO:0005761	cellular_component	mitochondrial ribosome	TcCLB.507711.50
LmjF.36.5070	GO:0030133	cellular_component	transport vesicle	Tb927.11.10850
LmjF.36.5070	GO:0005759	cellular_component	mitochondrial matrix	Tb927.11.10850
LmjF.35.4700	GO:0097014	cellular_component	ciliary plasm	Tb927.9.9870
LmjF.35.4700	GO:0031981	cellular_component	nuclear lumen	Tb927.9.9870
LmjF.35.4800	GO:0097740	cellular_component	paraflagellar rod	Tb927.9.9740
LmjF.08.0560	GO:0005739	cellular_component	mitochondrion	Tb927.5.3110
LmjF.08.0560	GO:0005759	cellular_component	mitochondrial matrix	Tb927.5.3110
LmjF.08.0560	GO:0020023	cellular_component	kinetoplast	Tb927.5.3110
LmjF.08.0560	GO:0005761	cellular_component	mitochondrial ribosome	TcCLB.503955.60
LmjF.24.1540	GO:0030133	cellular_component	transport vesicle	Tb927.8.6680
LmjF.24.1670	GO:0005759	cellular_component	mitochondrial matrix	Tb927.8.6550
LmjF.16.0550	GO:0036064	cellular_component	ciliary basal body	Tb927.5.3810
LmjF.16.0550	GO:0005737	cellular_component	cytoplasm	Tb927.5.3810
LmjF.16.0550	GO:0000785	cellular_component	chromatin	TcCLB.507059.60
LmjF.17.1110	GO:0110140	biological_process	flagellum attachment zone organization	Tb927.5.2410
LmjF.35.4790	GO:0030133	cellular_component	transport vesicle	Tb927.9.9750
LmjF.35.4790	GO:0020016	cellular_component	ciliary pocket	Tb927.9.9750
LmjF.35.4930	GO:0005930	cellular_component	axoneme	Tb927.9.9580
LmjF.35.4930	GO:0005730	cellular_component	nucleolus	Tb927.9.9580
LmjF.35.4930	GO:0005654	cellular_component	nucleoplasm	Tb927.9.9580
LmjF.35.4930	GO:0005737	cellular_component	cytoplasm	Tb927.9.9580
LmjF.35.4930	GO:0031981	cellular_component	nuclear lumen	Tb927.9.9580
LmjF.30.1550	GO:0005654	cellular_component	nucleoplasm	Tb927.6.2970
LmjF.30.1550	GO:0031981	cellular_component	nuclear lumen	Tb927.6.2970
LmjF.30.1550	GO:0005681	cellular_component	spliceosomal complex	TcCLB.507023.30
LmjF.30.2660	GO:0005743	cellular_component	mitochondrial inner membrane	Tb927.6.3930
LmjF.30.2660	GO:0005739	cellular_component	mitochondrion	Tb927.6.3930
LmjF.30.2660	GO:0005761	cellular_component	mitochondrial ribosome	TcCLB.511739.20
LmjF.30.2680	GO:0030133	cellular_component	transport vesicle	Tb927.6.3960
LmjF.30.2680	GO:0097014	cellular_component	ciliary plasm	Tb927.6.3960
LmjF.30.2680	GO:0031981	cellular_component	nuclear lumen	Tb927.6.3960
LmjF.30.2680	GO:0005794	cellular_component	Golgi apparatus	TcCLB.511517.150
LmjF.30.3530	GO:0005739	cellular_component	mitochondrion	Tb927.6.4930
LmjF.30.3560	GO:1990501	cellular_component	exon-exon junction subcomplex mago-y14	Tb927.6.4950
LmjF.30.3560	GO:0031981	cellular_component	nuclear lumen	Tb927.6.4950
LmjF.29.0250	GO:0020015	cellular_component	glycosome	Tb927.5.300
LmjF.29.0250	GO:0005737	cellular_component	cytoplasm	Tb927.5.300
LmjF.29.1720	GO:0005634	cellular_component	nucleus	Tb927.7.2820,Tb927.7.2840,Tb927.7.2900,Tb927.7.2890,Tb927.7.2830,Tb927.7.2880,Tb927.7.2910,Tb927.7.2850,Tb927.7.2940,Tb927.7.2870,Tb927.7.2920,Tb927.7.2930,Tb927.7.2860
LmjF.29.1720	GO:0005654	cellular_component	nucleoplasm	Tb927.7.2820,Tb927.7.2840,Tb927.7.2900,Tb927.7.2890,Tb927.7.2830,Tb927.7.2880,Tb927.7.2910,Tb927.7.2850,Tb927.7.2940,Tb927.7.2870,Tb927.7.2920,Tb927.7.2930,Tb927.7.2860
LmjF.29.1720	GO:0000785	cellular_component	chromatin	TcCLB.510525.110
LmjF.17.1330	GO:0005739	cellular_component	mitochondrion	Tb927.5.2630
LmjF.17.1370	GO:0005730	cellular_component	nucleolus	Tb927.5.2660
LmjF.17.1375	GO:0030133	cellular_component	transport vesicle	Tb927.5.2670
LmjF.23.1180	GO:0005737	cellular_component	cytoplasm	Tb927.8.3120
LmjF.23.1200	GO:0140525	cellular_component	antipodal site	Tb927.8.3130
LmjF.23.1200	GO:0005759	cellular_component	mitochondrial matrix	Tb927.8.3130
LmjF.23.1200	GO:0005739	cellular_component	mitochondrion	Tb927.8.3130
LmjF.32.2620	GO:0005759	cellular_component	mitochondrial matrix	Tb927.11.15810
LmjF.32.2630	GO:0005759	cellular_component	mitochondrial matrix	Tb927.11.15820
LmjF.21.0680	GO:0097014	cellular_component	ciliary plasm	Tb927.10.1680
LmjF.21.0680	GO:0031981	cellular_component	nuclear lumen	Tb927.10.1680
LmjF.25.2250	GO:0005783	cellular_component	endoplasmic reticulum	Tb927.3.2370
LmjF.25.2250	GO:0005635	cellular_component	nuclear envelope	Tb927.3.2370
LmjF.26.0040	GO:0097014	cellular_component	ciliary plasm	Tb927.7.1900
LmjF.08.1260	GO:0005753	cellular_component	mitochondrial proton-transporting ATP synthase complex	Tb927.5.3090
LmjF.08.1260	GO:0030133	cellular_component	transport vesicle	Tb927.5.3090
LmjF.08.1260	GO:0097014	cellular_component	ciliary plasm	Tb927.5.3090
LmjF.08.1260	GO:0031981	cellular_component	nuclear lumen	Tb927.5.3090
LmjF.08.1260	GO:0000331	cellular_component	contractile vacuole	TcCLB.507777.20
LmjF.08.1260	GO:0000785	cellular_component	chromatin	TcCLB.507777.20
LmjF.34.2310	GO:0005759	cellular_component	mitochondrial matrix	Tb927.4.2330
LmjF.34.2310	GO:0020023	cellular_component	kinetoplast	Tb927.4.2330
LmjF.34.2310	GO:0005739	cellular_component	mitochondrion	Tb927.4.2330
LmjF.23.0700	GO:0097014	cellular_component	ciliary plasm	Tb927.8.2530
LmjF.23.0700	GO:0031981	cellular_component	nuclear lumen	Tb927.8.2530
LmjF.29.2200	GO:0005737	cellular_component	cytoplasm	Tb927.3.4720
LmjF.29.2200	GO:0020016	cellular_component	ciliary pocket	Tb927.3.4720
LmjF.29.2200	GO:0051286	cellular_component	cell tip	Tb927.3.4720
LmjF.10.1170	GO:0030133	cellular_component	transport vesicle	Tb927.8.4620
LmjF.10.1170	GO:0020016	cellular_component	ciliary pocket	Tb927.8.4620
LmjF.10.1195	GO:0005737	cellular_component	cytoplasm	Tb927.8.4650
LmjF.11.0100	GO:0097014	cellular_component	ciliary plasm	Tb927.11.7170
LmjF.26.2020	GO:0005730	cellular_component	nucleolus	Tb927.9.2280
LmjF.27.0590	GO:0005737	cellular_component	cytoplasm	Tb927.11.1210
LmjF.21.0827	GO:0005739	cellular_component	mitochondrion	Tb927.10.1440
LmjF.21.0827	GO:0005759	cellular_component	mitochondrial matrix	Tb927.10.1440
LmjF.21.0827	GO:0020023	cellular_component	kinetoplast	Tb927.10.1440
LmjF.21.0850	GO:0042301	molecular_function	phosphate ion binding	Tb927.10.1390
LmjF.21.0850	GO:0052657	molecular_function	guanine phosphoribosyltransferase activity	Tb927.10.1390
LmjF.21.0850	GO:0106123	cellular_component	reservosome	TcCLB.506457.40
LmjF.36.3780	GO:0000922	cellular_component	spindle pole	Tb927.11.9690
LmjF.36.3800	GO:0030133	cellular_component	transport vesicle	Tb927.11.9670
LmjF.36.3850	GO:0030133	cellular_component	transport vesicle	Tb927.11.9630
LmjF.36.5360	GO:0005759	cellular_component	mitochondrial matrix	Tb927.11.10510
LmjF.36.5360	GO:0020023	cellular_component	kinetoplast	Tb927.11.10510
LmjF.36.5360	GO:0005739	cellular_component	mitochondrion	Tb927.11.10510
LmjF.36.5410	GO:0072721	biological_process	cellular response to dithiothreitol	Tb927.10.9410
LmjF.36.5410	GO:0005515	molecular_function	protein binding	Tb927.10.9410
LmjF.36.6650	GO:0042802	molecular_function	identical protein binding	Tb927.10.7930
LmjF.23.0050	GO:0042301	molecular_function	phosphate ion binding	Tb927.8.2000
LmjF.23.0050	GO:0005515	molecular_function	protein binding	Tb927.8.2000
LmjF.24.1690	GO:0005739	cellular_component	mitochondrion	Tb927.8.6530
LmjF.24.1690	GO:0005759	cellular_component	mitochondrial matrix	Tb927.8.6530
LmjF.24.1690	GO:0020023	cellular_component	kinetoplast	Tb927.8.6530
LmjF.24.1800	GO:0097014	cellular_component	ciliary plasm	Tb927.8.6430
LmjF.24.1800	GO:0031981	cellular_component	nuclear lumen	Tb927.8.6430
LmjF.24.1810	GO:0005759	cellular_component	mitochondrial matrix	Tb927.8.6420
LmjF.24.1820	GO:0005759	cellular_component	mitochondrial matrix	Tb927.8.6410
LmjF.24.1820	GO:0020023	cellular_component	kinetoplast	Tb927.8.6410
LmjF.24.1830	GO:0005759	cellular_component	mitochondrial matrix	Tb927.8.6400
LmjF.24.1840	GO:0031981	cellular_component	nuclear lumen	Tb927.8.6390
LmjF.24.1840	GO:0016788	molecular_function	hydrolase activity, acting on ester bonds	Tb927.8.6390
LmjF.24.1840	GO:0097014	cellular_component	ciliary plasm	Tb927.8.6390
LmjF.27.1045	GO:0005739	cellular_component	mitochondrion	Tb927.11.1650
LmjF.27.1060	GO:0005759	cellular_component	mitochondrial matrix	Tb927.11.1670
LmjF.30.2770	GO:0005739	cellular_component	mitochondrion	Tb927.6.4030
LmjF.30.2770	GO:0005759	cellular_component	mitochondrial matrix	Tb927.6.4030
LmjF.30.2770	GO:0020023	cellular_component	kinetoplast	Tb927.6.4030
LmjF.30.2810	GO:0031981	cellular_component	nuclear lumen	Tb927.6.4080
LmjF.30.2810	GO:0097014	cellular_component	ciliary plasm	Tb927.6.4080
LmjF.30.2810	GO:0005759	cellular_component	mitochondrial matrix	Tb927.6.4080
LmjF.30.2810	GO:0020023	cellular_component	kinetoplast	Tb927.6.4080
LmjF.30.2810	GO:0005761	cellular_component	mitochondrial ribosome	TcCLB.511735.20
LmjF.35.0100	GO:0005759	cellular_component	mitochondrial matrix	Tb927.10.4280
LmjF.13.0340	GO:0036064	cellular_component	ciliary basal body	Tb927.1.2400,Tb927.1.2360,Tb927.1.2340,Tb927.1.2380
LmjF.13.0340	GO:0005737	cellular_component	cytoplasm	Tb927.1.2400,Tb927.1.2360,Tb927.1.2340,Tb927.1.2380
LmjF.13.0340	GO:0030863	cellular_component	cortical cytoskeleton	Tb927.1.2400,Tb927.1.2360,Tb927.1.2340,Tb927.1.2380
LmjF.13.0340	GO:0000331	cellular_component	contractile vacuole	TcCLB.411235.9
LmjF.13.0340	GO:0000785	cellular_component	chromatin	TcCLB.411235.9
LmjF.13.0340	GO:0106123	cellular_component	reservosome	TcCLB.411235.9
LmjF.28.2770	GO:0016887	molecular_function	ATP hydrolysis activity	Tb927.11.11330
LmjF.28.2770	GO:0009408	biological_process	response to heat	Tb927.11.11330
LmjF.28.2770	GO:0097014	cellular_component	ciliary plasm	Tb927.11.11330
LmjF.28.2770	GO:0005681	cellular_component	spliceosomal complex	TcCLB.511211.170
LmjF.28.2770	GO:0000785	cellular_component	chromatin	TcCLB.511211.170
LmjF.15.0950	GO:0005759	cellular_component	mitochondrial matrix	Tb927.9.6070
LmjF.15.0950	GO:0020023	cellular_component	kinetoplast	Tb927.9.6070
LmjF.15.0950	GO:0005739	cellular_component	mitochondrion	Tb927.9.6070
LmjF.23.0550	GO:0097014	cellular_component	ciliary plasm	Tb927.8.2640
LmjF.36.0810	GO:0005737	cellular_component	cytoplasm	Tb927.10.5220
LmjF.36.0810	GO:0005759	cellular_component	mitochondrial matrix	Tb927.10.5220
[truncated: 3,082 more rows]
