# Supplementary material for: Revisiting the functional annotation of TriTryp using sequence similarity tools
Source: Heliyon. 2024 Oct 11;10(20):e39243. doi: 10.1016/j.heliyon.2024.e39243 (PMC11620254; doi:10.1016/j.heliyon.2024.e39243)
Supplement: Multimedia component 6 [file mmc6.xlsx]

## Sheet: T. brucei
Gene ID	Start location	End location	direction
Tb11.v5.1061	1095111	1095458	+
Tb09.v4.0017	9119	10135	+
Tb11.v5.0304	825075	826487	+
Tb11.v5.0714	3633045	3634085	+
Tb927.2.940	158095	158454	+
Tb927.7.7550	2202687	2203046	-

## Sheet: T. cruzi
Gene ID	Start location	End location	direction
TcCLB.511911.71	39850	40182	-
